# Supplementary material for: 3-Nitro-4-(propyl­amino)­benzonitrile
Source: Acta Crystallogr Sect E Struct Rep Online. 2011 Nov 12;67(Pt 12):o3284. doi: 10.1107/S1600536811045533 (PMC3238940; doi:10.1107/S1600536811045533)
Supplement: Supplementary file 2 [file e-67-o3284-Isup2.hkl]

# 
# h,k,l, Fc-squared, Fo-squared, sigma(Fo-squared) and status flag 
# 
data_I
_shelx_title ' Z in P-1' 
_shelx_refln_list_code          4 
_shelx_F_calc_maximum      131.17 
_exptl_crystal_F_000       216.00 
_reflns_d_resolution_high  0.8319 
 
loop_ 
 _symmetry_equiv_pos_as_xyz 
 'x, y, z' 
 '-x, -y, -z' 
 
_cell_length_a     7.6320 
_cell_length_b     7.9200 
_cell_length_c     9.2440 
_cell_angle_alpha 109.300 
_cell_angle_beta   91.280 
_cell_angle_gamma  93.000 
 
_shelx_F_squared_multiplier     1.000 
 
loop_ 
 _refln_index_h 
 _refln_index_k 
 _refln_index_l 
 _refln_F_squared_calc 
 _refln_F_squared_meas 
 _refln_F_squared_sigma 
 _refln_observed_status 
   1   0   0       45.83       65.28      0.67 o 
   2   0   0      784.48      892.54     15.97 o 
   3   0   0       59.12       68.47      1.25 o 
   4   0   0       12.17       12.75      0.66 o 
   5   0   0       15.51       20.19      0.95 o 
   6   0   0        5.00        4.66      0.73 o 
   7   0   0        0.99        1.89      0.58 o 
   8   0   0        0.57        0.22      0.73 o 
   9   0   0        4.70        6.04      1.02 o 
  -9   1   0        0.02       -0.66      0.66 o 
  -8   1   0        1.14        2.40      0.66 o 
  -7   1   0        0.48        0.58      0.66 o 
  -6   1   0        2.84        3.20      0.58 o 
  -5   1   0       18.89       17.13      0.87 o 
  -4   1   0       72.32       76.34      1.54 o 
  -3   1   0      541.36      575.31      3.74 o 
  -2   1   0      182.90      193.80      1.73 o 
  -1   1   0      380.13      370.99      1.94 o 
   0   1   0     1605.25     1506.81     35.94 o 
   1   1   0       14.31       10.52      0.37 o 
   2   1   0      297.57      344.65      2.38 o 
   3   1   0      110.20      127.88      1.77 o 
   4   1   0       66.82       78.48      1.61 o 
   5   1   0        3.61        3.28      0.44 o 
   6   1   0        0.52        0.36      0.51 o 
   7   1   0        0.15        0.95      0.51 o 
   8   1   0        8.19        9.10      1.17 o 
   9   1   0        2.76        3.86      0.95 o 
  -9   2   0        0.01       -0.44      0.80 o 
  -8   2   0        0.13        0.00      0.66 o 
  -7   2   0        0.42       -0.58      0.58 o 
  -6   2   0        1.95        1.53      0.51 o 
  -5   2   0       29.58       30.57      1.17 o 
  -4   2   0        2.67        3.20      0.44 o 
  -3   2   0      521.99      565.20      3.94 o 
  -2   2   0       90.49      106.18      1.48 o 
  -1   2   0       35.09       35.54      0.73 o 
   0   2   0     3802.51     3493.87     26.33 o 
   1   2   0       23.95       32.60      0.73 o 
   2   2   0       21.56       19.42      0.66 o 
   3   2   0       65.47       71.35      1.47 o 
   4   2   0       39.64       40.18      1.24 o 
   5   2   0        0.16       -0.07      0.44 o 
   6   2   0        0.11        0.22      0.44 o 
   7   2   0        2.94        2.62      0.73 o 
   8   2   0        1.14        1.60      0.80 o 
  -8   3   0        0.98        1.75      0.73 o 
  -7   3   0        2.26        2.04      0.66 o 
  -6   3   0        0.86        0.29      0.51 o 
  -5   3   0       41.11       39.79      1.46 o 
  -4   3   0       64.78       69.25      1.68 o 
  -3   3   0      746.63      855.87      5.40 o 
  -2   3   0      281.19      299.34      2.86 o 
  -1   3   0      359.28      367.06      2.97 o 
   0   3   0        0.96        1.44      0.21 o 
   1   3   0      192.36      201.30      2.24 o 
   2   3   0        7.47        8.81      0.58 o 
   3   3   0      210.93      232.15      2.82 o 
   4   3   0      110.51      120.46      2.28 o 
   5   3   0        0.79        0.95      0.44 o 
   6   3   0       14.08       15.08      1.09 o 
   7   3   0        0.02       -0.73      0.73 o 
   8   3   0        0.23        0.58      0.66 o 
  -8   4   0        0.34       -0.80      0.80 o 
  -7   4   0        0.14        1.16      0.58 o 
  -6   4   0        0.53        0.66      0.51 o 
  -5   4   0        3.11        2.69      0.58 o 
  -4   4   0        0.04        0.44      0.29 o 
  -3   4   0        4.51        3.57      0.51 o 
  -2   4   0        8.88       10.34      0.73 o 
  -1   4   0      201.90      198.59      2.60 o 
   0   4   0      132.67      133.78      1.51 o 
   1   4   0        2.30        1.38      0.36 o 
   2   4   0        0.65        0.87      0.29 o 
   3   4   0        0.01        0.51      0.36 o 
   4   4   0       27.27       27.35      1.24 o 
   5   4   0       32.82       29.98      1.46 o 
   6   4   0       24.31       24.56      1.46 o 
   7   4   0        4.61        6.41      0.87 o 
  -7   5   0        2.76        1.97      0.87 o 
  -6   5   0        0.45        0.73      0.51 o 
  -5   5   0        2.39        2.11      0.66 o 
  -4   5   0        7.95        8.67      0.80 o 
  -3   5   0        0.02        0.95      0.36 o 
  -2   5   0       38.44       33.44      1.24 o 
  -1   5   0        4.33        5.10      0.51 o 
   0   5   0       18.44       19.80      0.72 o 
   1   5   0       82.02       80.89      1.98 o 
   2   5   0       54.86       52.85      1.68 o 
   3   5   0       34.93       39.26      1.46 o 
   4   5   0        0.02        0.66      0.58 o 
   5   5   0       16.86       16.47      1.24 o 
   6   5   0        1.16        1.67      0.73 o 
   7   5   0        0.03        0.44      0.73 o 
  -7   6   0        0.21       -0.22      0.66 o 
  -6   6   0       16.59       20.91      1.46 o 
  -5   6   0        0.95        0.44      0.66 o 
  -4   6   0        1.79        1.75      0.58 o 
  -3   6   0       18.51       17.05      1.17 o 
  -2   6   0        0.13       -0.07      0.51 o 
  -1   6   0       27.80       27.93      1.31 o 
   0   6   0       71.29       67.87      3.00 o 
   1   6   0      172.14      159.91      3.17 o 
   2   6   0        0.96        1.82      0.58 o 
   3   6   0      110.83      113.09      2.86 o 
   4   6   0       10.31       10.49      1.09 o 
   5   6   0        0.37        0.22      0.73 o 
   6   6   0        4.15        5.17      0.95 o 
  -6   7   0        2.07        1.75      0.87 o 
  -5   7   0        0.11       -0.66      0.66 o 
  -4   7   0        0.16        0.80      0.44 o 
  -3   7   0        9.73       10.05      1.02 o 
  -2   7   0        0.27        0.73      0.51 o 
  -1   7   0        5.35        4.22      0.73 o 
   0   7   0        5.31        4.94      0.51 o 
   1   7   0       29.61       30.33      1.60 o 
   2   7   0       90.63       85.32      2.71 o 
   3   7   0      140.35      146.00      3.59 o 
   4   7   0        2.33        4.44      0.87 o 
   5   7   0        2.74        3.20      0.80 o 
  -4   8   0        0.01        0.22      0.66 o 
  -3   8   0        6.48        5.90      1.02 o 
  -2   8   0        0.32        1.09      0.66 o 
  -1   8   0        0.23       -0.73      0.73 o 
   0   8   0        2.63        2.19      0.49 o 
   1   8   0        9.50       10.27      1.17 o 
   2   8   0       10.61        9.54      1.17 o 
   3   8   0        0.01       -0.87      0.87 o 
  -1  -9   1       14.41       16.32      1.38 o 
   0  -9   1        0.02        0.26      0.44 o 
   1  -9   1        0.35        1.24      0.80 o 
   2  -9   1       25.34       30.02      1.82 o 
  -4  -8   1        3.74        3.71      1.09 o 
  -3  -8   1        0.95        0.51      0.66 o 
  -2  -8   1        3.30        3.64      0.87 o 
  -1  -8   1        4.64        5.39      1.02 o 
   0  -8   1        3.57        3.10      0.51 o 
   1  -8   1       10.11       10.78      1.09 o 
   2  -8   1        1.11        1.38      0.66 o 
   3  -8   1        0.01        0.36      0.58 o 
   4  -8   1        0.59        2.55      0.73 o 
   5  -8   1        2.13        1.53      0.87 o 
  -5  -7   1        3.02        1.38      0.95 o 
  -4  -7   1        1.47        1.60      0.73 o 
  -3  -7   1       12.24       12.82      1.24 o 
  -2  -7   1        4.12        5.17      0.80 o 
  -1  -7   1      310.85      307.88      4.53 o 
   0  -7   1      137.97      128.43      2.13 o 
   1  -7   1       19.71       18.95      1.24 o 
   2  -7   1        0.83        1.16      0.51 o 
   3  -7   1        3.72        2.11      0.73 o 
   4  -7   1        0.02        0.44      0.58 o 
   5  -7   1        7.71        6.84      1.02 o 
   6  -7   1        0.04       -0.73      0.73 o 
  -6  -6   1        0.24        0.95      0.66 o 
  -5  -6   1        6.32        6.63      0.95 o 
  -4  -6   1       23.11       27.33      1.46 o 
  -3  -6   1        0.52        1.67      0.51 o 
  -2  -6   1       36.13       33.56      1.46 o 
  -1  -6   1      342.29      349.02      4.33 o 
   0  -6   1       37.02       36.11      1.39 o 
   1  -6   1      167.59      151.78      2.87 o 
   2  -6   1       42.89       42.12      1.61 o 
   3  -6   1       20.20       20.41      1.17 o 
   4  -6   1        0.04       -0.51      0.51 o 
   5  -6   1        3.99        2.48      0.73 o 
   6  -6   1        0.13        0.22      0.58 o 
   7  -6   1        0.01       -0.73      0.73 o 
  -7  -5   1        0.46        0.73      0.73 o 
  -6  -5   1        0.62        0.87      0.66 o 
  -5  -5   1        1.13        0.58      0.58 o 
  -4  -5   1        6.02        6.92      0.73 o 
  -3  -5   1       35.73       34.01      1.46 o 
  -2  -5   1        0.04       -0.44      0.44 o 
  -1  -5   1       92.60       83.48      1.91 o 
   0  -5   1       79.69       75.99      1.36 o 
   1  -5   1      131.17      120.14      2.28 o 
   2  -5   1        8.23        8.96      0.73 o 
   3  -5   1        8.34        7.72      0.73 o 
   4  -5   1        7.38        6.63      0.73 o 
   5  -5   1        0.50        0.73      0.51 o 
   6  -5   1        0.94        0.95      0.66 o 
   7  -5   1        1.28       -0.07      0.80 o 
   8  -5   1        0.75        0.15      0.87 o 
  -8  -4   1        0.20       -0.66      0.73 o 
  -7  -4   1        0.32       -0.58      0.73 o 
  -6  -4   1        1.16        1.46      0.58 o 
  -5  -4   1       37.94       41.15      1.61 o 
  -4  -4   1      109.53      121.53      2.50 o 
  -3  -4   1      150.79      166.02      2.65 o 
  -2  -4   1       67.40       62.85      1.54 o 
  -1  -4   1       54.54       51.39      1.32 o 
   0  -4   1       13.71       14.98      0.58 o 
   1  -4   1        8.04       10.49      0.58 o 
   2  -4   1      168.27      176.36      2.52 o 
   3  -4   1       81.84       83.59      1.83 o 
   4  -4   1        0.00        0.15      0.36 o 
   5  -4   1        0.24        0.07      0.44 o 
   6  -4   1        0.54        0.73      0.58 o 
   7  -4   1        0.62        0.87      0.58 o 
   8  -4   1        0.06       -0.36      0.66 o 
  -8  -3   1        0.04       -0.36      0.66 o 
  -7  -3   1        0.03        1.02      0.58 o 
  -6  -3   1        0.05       -0.44      0.44 o 
  -5  -3   1        4.37        3.64      0.58 o 
  -4  -3   1       36.84       39.43      1.31 o 
  -3  -3   1        4.31        8.81      0.58 o 
  -2  -3   1      326.67      334.79      3.02 o 
  -1  -3   1      487.45      542.02      3.56 o 
   0  -3   1       11.31       13.38      0.41 o 
   1  -3   1      184.64      184.42      2.02 o 
   2  -3   1       91.94       95.62      1.62 o 
   3  -3   1      285.72      300.13      3.15 o 
   4  -3   1       42.59       49.32      1.46 o 
   5  -3   1      177.24      198.53      3.17 o 
   6  -3   1        5.88        6.48      0.73 o 
   7  -3   1        6.92        5.10      0.80 o 
   8  -3   1        0.29       -0.15      0.66 o 
  -8  -2   1        2.13        3.42      0.73 o 
  -7  -2   1        0.24        0.51      0.51 o 
  -6  -2   1        2.14        2.11      0.58 o 
  -5  -2   1       19.24       22.16      1.02 o 
  -4  -2   1        0.08        0.36      0.29 o 
  -3  -2   1        3.24        4.44      0.44 o 
  -2  -2   1      295.39      316.32      2.58 o 
  -1  -2   1      460.18      474.68      2.84 o 
   0  -2   1        8.84        6.54      0.26 o 
   1  -2   1       98.20      112.99      1.34 o 
   2  -2   1     2166.46     2374.32     31.98 o 
   3  -2   1       56.70       59.95      1.25 o 
   4  -2   1       53.89       55.90      1.39 o 
   5  -2   1      114.03      122.39      2.35 o 
   6  -2   1        3.52        2.11      0.66 o 
   7  -2   1        8.64        7.43      0.87 o 
   8  -2   1        0.24        0.36      0.66 o 
   9  -2   1        0.28       -0.22      0.73 o 
  -9  -1   1        1.94        1.31      1.02 o 
  -8  -1   1        4.63        6.48      0.95 o 
  -7  -1   1       12.00       11.95      1.02 o 
  -6  -1   1       21.92       24.86      1.24 o 
  -5  -1   1        0.07       -0.36      0.36 o 
  -4  -1   1       37.76       41.35      1.17 o 
  -3  -1   1       39.72       37.97      0.95 o 
  -2  -1   1      334.44      343.32      2.47 o 
  -1  -1   1      968.49      903.41     14.20 o 
   0  -1   1      508.69      479.12     16.39 o 
   1  -1   1      230.89      209.96      1.47 o 
   2  -1   1       94.72       87.10      1.19 o 
   3  -1   1        0.08        0.22      0.22 o 
   4  -1   1       29.43       28.40      0.95 o 
   5  -1   1       54.31       42.55      1.39 o 
   6  -1   1        3.26        3.06      0.51 o 
   7  -1   1        0.39        0.58      0.44 o 
   8  -1   1        0.70        1.60      0.58 o 
   9  -1   1        0.00       -0.66      0.80 o 
  -9   0   1        0.08       -0.36      0.80 o 
  -8   0   1        1.07        1.02      0.73 o 
  -7   0   1       32.39       34.93      1.60 o 
  -6   0   1        3.52        4.51      0.66 o 
  -5   0   1        7.75        6.19      0.58 o 
  -4   0   1        6.01        6.12      0.51 o 
  -3   0   1       35.08       29.62      0.88 o 
  -2   0   1      184.54      167.29      1.58 o 
  -1   0   1       57.19       53.96      0.74 o 
   0   0   1     1673.81     1342.83     10.62 o 
   1   0   1       47.42       50.22      0.66 o 
   2   0   1    17204.96    22019.23    127.58 o 
   3   0   1       26.44       31.85      0.88 o 
   4   0   1      156.69      148.73      2.22 o 
   5   0   1        9.38        9.91      0.73 o 
   6   0   1        0.36        0.51      0.44 o 
   7   0   1        2.71        2.84      0.73 o 
   8   0   1        1.72        1.31      0.73 o 
   9   0   1        0.17        0.66      0.58 o 
  -9   1   1        0.97        0.00      0.73 o 
  -8   1   1        0.46        0.87      0.66 o 
  -7   1   1        0.41        0.66      0.51 o 
  -6   1   1        4.92        5.61      0.73 o 
  -5   1   1        3.97        4.66      0.58 o 
  -4   1   1       25.15       25.83      0.95 o 
  -3   1   1      124.09      124.60      1.77 o 
  -2   1   1      299.22      321.26      2.45 o 
  -1   1   1     2294.81     1794.39     23.56 o 
   0   1   1      288.15      280.67     10.06 o 
   1   1   1      788.73      820.74     14.81 o 
   2   1   1     2006.69     2354.84     31.27 o 
   3   1   1       18.92       21.23      0.80 o 
   4   1   1       99.60      106.27      1.98 o 
   5   1   1       12.62       14.94      0.95 o 
   6   1   1        7.77        7.72      0.87 o 
   7   1   1        0.09       -0.51      0.58 o 
   8   1   1        0.31        0.87      0.58 o 
  -8   2   1        1.03        0.80      0.80 o 
  -7   2   1        3.05        2.62      0.73 o 
  -6   2   1        0.46        0.58      0.51 o 
  -5   2   1        0.76        2.26      0.44 o 
  -4   2   1        5.00        5.68      0.51 o 
  -3   2   1       83.20       88.31      1.62 o 
  -2   2   1        7.48        6.78      0.44 o 
  -1   2   1      847.29      819.07     17.19 o 
   0   2   1       25.32       28.18      0.52 o 
   1   2   1       59.67       56.34      1.03 o 
   2   2   1     1119.19     1186.75     23.82 o 
   3   2   1        0.08        0.22      0.29 o 
   4   2   1        5.61        5.53      0.58 o 
   5   2   1        8.41        9.39      0.80 o 
   6   2   1        2.06        1.60      0.66 o 
   7   2   1        0.05        0.29      0.58 o 
   8   2   1        0.00       -0.66      0.73 o 
  -8   3   1        0.01       -0.44      0.73 o 
  -7   3   1        6.93        6.99      0.95 o 
  -6   3   1        4.18        4.59      0.80 o 
  -5   3   1        3.93        3.93      0.66 o 
  -4   3   1        1.94        2.33      0.51 o 
  -3   3   1      183.95      193.86      2.67 o 
  -2   3   1      107.97      119.68      1.91 o 
  -1   3   1     1554.59     1496.85     27.93 o 
   0   3   1      343.84      361.25      3.87 o 
   1   3   1       99.62      101.09      1.69 o 
   2   3   1       35.57       39.67      1.17 o 
   3   3   1       30.03       29.05      1.17 o 
   4   3   1        0.09       -0.15      0.44 o 
   5   3   1       43.06       40.30      1.53 o 
   6   3   1       19.17       19.53      1.31 o 
   7   3   1        0.00       -0.29      0.66 o 
   8   3   1        3.63        2.84      0.87 o 
  -8   4   1        1.41        2.55      0.87 o 
  -7   4   1        3.34        3.20      0.87 o 
  -6   4   1        0.09       -0.58      0.58 o 
  -5   4   1        1.47        1.24      0.51 o 
  -4   4   1        2.38        1.60      0.51 o 
  -3   4   1        7.11        6.26      0.66 o 
  -2   4   1        7.53        8.16      0.66 o 
  -1   4   1        0.23       -0.22      0.29 o 
   0   4   1       32.74       32.22      1.75 o 
   1   4   1       82.90       83.02      1.83 o 
   2   4   1       35.13       34.46      1.24 o 
   3   4   1       10.83       11.36      0.80 o 
   4   4   1        4.78        4.95      0.66 o 
   5   4   1        2.81        4.00      0.66 o 
   6   4   1        7.70        9.47      1.02 o 
   7   4   1        5.68        4.15      0.87 o 
  -7   5   1        0.07        0.80      0.58 o 
  -6   5   1        4.53        4.15      0.80 o 
  -5   5   1        3.40        3.20      0.58 o 
  -4   5   1        0.38        0.22      0.58 o 
  -3   5   1        3.70        4.08      0.58 o 
  -2   5   1       11.34       11.95      0.80 o 
  -1   5   1        4.98        6.41      0.66 o 
   0   5   1       36.25       30.72      1.53 o 
   1   5   1        0.59        0.29      0.44 o 
   2   5   1       12.60       13.04      0.95 o 
   3   5   1       16.51       17.92      1.09 o 
   4   5   1       11.97       12.82      1.02 o 
   5   5   1        3.64        3.79      0.73 o 
   6   5   1        0.00        0.07      0.58 o 
  -6   6   1       16.36       17.92      1.38 o 
  -5   6   1        0.23        0.22      0.66 o 
  -4   6   1       32.52       28.29      1.60 o 
  -3   6   1        4.73        4.95      0.80 o 
  -2   6   1        5.26        5.61      0.73 o 
  -1   6   1       20.41       19.46      1.09 o 
   0   6   1        0.02        0.55      0.44 o 
   1   6   1       16.56       16.90      1.09 o 
   2   6   1       56.78       51.86      1.97 o 
   3   6   1       92.57       97.86      2.71 o 
   4   6   1        1.00        1.24      0.80 o 
   5   6   1       23.28       20.84      1.68 o 
   6   6   1        1.41        1.02      0.87 o 
  -5   7   1        0.67       -0.58      0.80 o 
  -4   7   1        8.14        7.86      0.95 o 
  -3   7   1        0.33       -0.29      0.58 o 
  -2   7   1        0.96        1.09      0.58 o 
  -1   7   1        5.99        5.10      0.80 o 
   0   7   1        0.93        0.66      0.41 o 
   1   7   1        2.25        2.77      0.58 o 
   2   7   1       12.57       10.85      1.17 o 
   3   7   1       24.38       22.45      1.60 o 
   4   7   1       29.77       29.52      1.90 o 
  -4   8   1        8.34       11.29      1.24 o 
  -3   8   1        1.39        0.51      0.87 o 
  -2   8   1        0.01        0.07      0.66 o 
  -1   8   1        7.84        5.61      1.02 o 
   0   8   1        0.44        0.26      0.49 o 
   1   8   1        0.39       -0.15      0.66 o 
   2   8   1        0.90        1.09      0.73 o 
  -2  -9   2        6.60        6.70      1.09 o 
  -1  -9   2        3.41        5.68      0.95 o 
   0  -9   2        0.05       -0.25      0.47 o 
   1  -9   2       18.87       18.65      1.46 o 
   2  -9   2        0.88        0.95      0.80 o 
   3  -9   2        0.00        0.95      0.66 o 
  -4  -8   2        0.96        0.95      0.58 o 
  -3  -8   2        2.25        1.89      0.87 o 
  -2  -8   2       14.30       12.67      1.24 o 
  -1  -8   2        0.63        0.36      0.66 o 
   0  -8   2        4.40        4.62      0.66 o 
   1  -8   2       21.12       23.90      1.46 o 
   2  -8   2        0.04        0.36      0.58 o 
   3  -8   2        4.57        5.24      0.87 o 
   4  -8   2        0.00       -0.73      0.73 o 
   5  -8   2        0.01       -0.87      0.87 o 
  -5  -7   2        4.13        4.73      0.95 o 
  -4  -7   2        0.06        0.29      0.58 o 
  -3  -7   2       17.96       18.21      1.24 o 
  -2  -7   2        3.88        3.71      0.73 o 
  -1  -7   2       41.07       41.08      1.75 o 
   0  -7   2        2.19        2.20      0.51 o 
   1  -7   2      328.10      328.55      4.53 o 
   2  -7   2       96.07       90.80      2.56 o 
   3  -7   2        8.19        8.81      0.95 o 
   4  -7   2        0.16        0.44      0.44 o 
   5  -7   2        1.32        2.40      0.66 o 
   6  -7   2        0.08        0.29      0.58 o 
  -6  -6   2        0.10        0.44      0.66 o 
  -5  -6   2        0.84        1.02      0.51 o 
  -4  -6   2        3.04        2.18      0.73 o 
  -3  -6   2       28.93       28.22      1.39 o 
  -2  -6   2       81.76       77.37      2.12 o 
  -1  -6   2        1.07        1.89      0.44 o 
   0  -6   2       39.96       38.65      1.06 o 
   1  -6   2      567.45      551.24      5.31 o 
   2  -6   2       74.00       71.05      2.05 o 
   3  -6   2       83.93       86.97      2.34 o 
   4  -6   2       15.57       14.72      1.09 o 
   5  -6   2        6.58        5.32      0.87 o 
   6  -6   2        0.01        0.22      0.58 o 
   7  -6   2        0.04       -0.73      0.73 o 
  -7  -5   2        0.26        0.22      0.66 o 
  -6  -5   2        0.67        0.00      0.73 o 
  -5  -5   2        3.06        3.57      0.73 o 
  -4  -5   2        1.61        1.09      0.51 o 
  -3  -5   2       26.77       22.68      1.09 o 
  -2  -5   2       24.08       25.23      1.09 o 
  -1  -5   2       37.25       39.14      1.31 o 
   0  -5   2        0.42        0.82      0.22 o 
   1  -5   2       43.03       39.01      1.32 o 
   2  -5   2       28.66       28.31      1.24 o 
   3  -5   2       58.31       57.76      1.75 o 
   4  -5   2        2.64        2.62      0.58 o 
   5  -5   2        4.00        3.49      0.66 o 
   6  -5   2        0.34        0.58      0.58 o 
   7  -5   2        0.13       -0.58      0.58 o 
   8  -5   2        0.01       -0.29      0.58 o 
  -8  -4   2        1.55        0.73      0.87 o 
  -7  -4   2        2.45        2.18      0.80 o 
  -6  -4   2        0.52        1.09      0.51 o 
  -5  -4   2        1.26        1.46      0.58 o 
  -4  -4   2        7.42        7.36      0.73 o 
  -3  -4   2      199.42      212.02      3.04 o 
  -2  -4   2      414.68      451.61      4.09 o 
  -1  -4   2      438.97      497.72      4.03 o 
   0  -4   2       61.59       64.59      2.20 o 
   1  -4   2      181.28      180.31      2.37 o 
   2  -4   2       32.50       34.54      1.10 o 
   3  -4   2        4.65        4.08      0.51 o 
   4  -4   2       71.82       80.59      1.98 o 
   5  -4   2       15.00       16.90      1.02 o 
   6  -4   2        0.06        0.58      0.44 o 
   7  -4   2        0.23        0.29      0.58 o 
   8  -4   2        0.15        0.87      0.66 o 
  -8  -3   2        4.42        5.17      0.80 o 
  -7  -3   2        0.16       -0.66      0.66 o 
  -6  -3   2        1.95        2.18      0.58 o 
  -5  -3   2        0.73        0.66      0.51 o 
  -4  -3   2        0.91        1.09      0.36 o 
  -3  -3   2       84.66       83.67      1.69 o 
  -2  -3   2      209.23      237.06      2.61 o 
  -1  -3   2        1.95        1.53      0.29 o 
   0  -3   2      298.46      268.55      1.77 o 
   1  -3   2      193.24      209.13      2.24 o 
   2  -3   2        0.04        0.22      0.22 o 
   3  -3   2       18.48       17.36      0.80 o 
   4  -3   2       65.89       62.74      1.61 o 
   5  -3   2       77.72       72.33      1.98 o 
   6  -3   2        4.78        4.81      0.73 o 
   7  -3   2       27.17       23.04      1.39 o 
   8  -3   2        0.01        0.58      0.51 o 
  -8  -2   2        0.83        0.73      0.73 o 
  -7  -2   2        1.21        1.82      0.58 o 
  -6  -2   2        5.76        4.51      0.80 o 
  -5  -2   2        3.78        3.35      0.51 o 
  -4  -2   2        4.26        3.79      0.51 o 
  -3  -2   2      100.51      107.91      1.77 o 
  -2  -2   2       20.86       25.62      0.80 o 
  -1  -2   2       78.79       83.44      1.18 o 
   0  -2   2      668.83      663.09     23.06 o 
   1  -2   2      459.77      455.04      2.90 o 
   2  -2   2        7.36        5.97      0.36 o 
   3  -2   2       39.90       45.04      1.17 o 
   4  -2   2      302.72      285.51      3.29 o 
   5  -2   2       24.29       22.02      1.09 o 
   6  -2   2       12.80       12.97      0.95 o 
   7  -2   2       18.90       17.12      1.24 o 
   8  -2   2        0.46        1.46      0.51 o 
  -9  -1   2        0.01       -0.51      0.80 o 
  -8  -1   2        0.19       -0.07      0.58 o 
  -7  -1   2       22.17       26.24      1.46 o 
  -6  -1   2       14.41       17.63      1.09 o 
  -5  -1   2       44.06       47.04      1.46 o 
  -4  -1   2       50.42       55.15      1.39 o 
  -3  -1   2        2.62        3.06      0.36 o 
  -2  -1   2      241.49      247.00      2.19 o 
  -1  -1   2       76.77       69.02      0.96 o 
   0  -1   2      318.77      292.42      1.38 o 
   1  -1   2     1141.32      978.27     16.96 o 
   2  -1   2      452.23      442.65      2.96 o 
   3  -1   2      117.54      101.89      1.62 o 
   4  -1   2        0.32       -0.07      0.36 o 
   5  -1   2        0.31       -0.29      0.36 o 
   6  -1   2        7.56        6.63      0.66 o 
   7  -1   2        3.50        1.60      0.66 o 
   8  -1   2        0.06        0.95      0.58 o 
  -9   0   2        0.11       -0.15      0.66 o 
  -8   0   2        4.04        5.39      0.87 o 
  -7   0   2        3.80        2.33      0.73 o 
  -6   0   2       13.84       14.21      1.02 o 
  -5   0   2      177.48      173.25      2.81 o 
  -4   0   2        6.44        7.21      0.51 o 
  -3   0   2        3.74        5.32      0.36 o 
  -2   0   2        0.66        0.58      0.15 o 
  -1   0   2        2.19        1.89      0.22 o 
   0   0   2      405.76      377.11      1.58 o 
   1   0   2        4.17        3.42      0.29 o 
   2   0   2     1367.57     1278.89     22.71 o 
   3   0   2       25.96       24.02      0.80 o 
   4   0   2     2063.05     2060.65     38.18 o 
   5   0   2        2.19        1.46      0.51 o 
   6   0   2       18.29       13.99      1.02 o 
   7   0   2        0.94        1.31      0.66 o 
   8   0   2        0.19        0.00      0.66 o 
  -9   1   2        5.24        7.06      1.24 o 
  -8   1   2        8.89        7.79      1.09 o 
  -7   1   2        0.19       -0.44      0.58 o 
  -6   1   2        1.36        1.38      0.58 o 
  -5   1   2        4.54        4.73      0.51 o 
  -4   1   2       23.29       22.17      1.02 o 
  -3   1   2       42.51       38.77      1.10 o 
  -2   1   2      144.20      147.82      1.78 o 
  -1   1   2      182.49      161.13      1.73 o 
   0   1   2      175.84      182.16      1.80 o 
   1   1   2     1629.02     1657.82     25.48 o 
   2   1   2       65.35       56.98      1.17 o 
   3   1   2      250.15      276.34      2.84 o 
   4   1   2      597.03      688.84      5.06 o 
   5   1   2        2.04        1.46      0.58 o 
   6   1   2       16.45       17.12      1.09 o 
   7   1   2        2.46        2.47      0.73 o 
   8   1   2        0.83        0.73      0.80 o 
  -8   2   2        9.21        9.18      1.31 o 
  -7   2   2       25.06       28.72      1.68 o 
  -6   2   2       18.69       20.26      1.24 o 
  -5   2   2       32.21       34.80      1.39 o 
  -4   2   2        1.30        1.02      0.44 o 
  -3   2   2        8.79        8.23      0.58 o 
  -2   2   2        1.02        0.15      0.22 o 
  -1   2   2       72.55       77.89      1.40 o 
   0   2   2        7.46        6.52      0.31 o 
   1   2   2      192.59      203.94      2.31 o 
   2   2   2        0.02       -0.07      0.22 o 
   3   2   2       48.88       53.45      1.39 o 
   4   2   2       90.07       98.77      2.13 o 
   5   2   2        1.00        1.89      0.51 o 
   6   2   2        0.17        0.36      0.51 o 
   7   2   2        2.12        1.60      0.80 o 
   8   2   2        0.07       -0.22      0.73 o 
  -8   3   2       29.07       31.93      1.97 o 
  -7   3   2       25.99       29.81      1.75 o 
  -6   3   2        0.04       -0.15      0.66 o 
  -5   3   2       17.97       18.73      1.17 o 
  -4   3   2       13.35       14.43      0.87 o 
  -3   3   2        8.02       10.20      0.73 o 
  -2   3   2        0.92        4.51      0.44 o 
  -1   3   2      309.24      330.73      3.23 o 
   0   3   2       64.52       65.69      1.06 o 
   1   3   2     1249.72     1283.69     28.07 o 
   2   3   2       72.66       79.21      1.76 o 
   3   3   2        9.98       10.56      0.73 o 
   4   3   2       16.04       19.02      1.09 o 
   5   3   2        0.40        0.07      0.51 o 
   6   3   2        0.03        0.58      0.58 o 
   7   3   2        6.68        5.46      0.95 o 
  -8   4   2        0.29        0.87      0.66 o 
  -7   4   2        0.91        1.24      0.87 o 
  -6   4   2       10.04       12.23      1.09 o 
  -5   4   2        7.42        7.79      0.95 o 
  -4   4   2        0.23       -0.07      0.51 o 
  -3   4   2        8.60        9.25      0.73 o 
  -2   4   2        5.64        4.08      0.58 o 
  -1   4   2        1.72        1.60      0.36 o 
   0   4   2        2.40        1.75      0.26 o 
   1   4   2       19.56       23.11      1.02 o 
   2   4   2       20.21       16.84      1.02 o 
   3   4   2       13.07       13.11      0.95 o 
   4   4   2        2.20        3.06      0.58 o 
   5   4   2        3.15        3.20      0.73 o 
   6   4   2        2.09        2.04      0.73 o 
   7   4   2        1.46        1.67      0.73 o 
  -7   5   2        0.23        0.44      0.73 o 
  -6   5   2        6.52        8.15      0.95 o 
  -5   5   2        0.07        0.29      0.44 o 
  -4   5   2        3.44        2.69      0.58 o 
  -3   5   2        2.90        2.98      0.51 o 
  -2   5   2        5.99        6.84      0.73 o 
  -1   5   2        4.75        4.73      0.66 o 
   0   5   2        2.61        3.46      0.41 o 
   1   5   2        6.80        7.28      0.73 o 
   2   5   2        5.97        5.17      0.73 o 
   3   5   2        0.34        1.46      0.51 o 
   4   5   2        2.08        1.16      0.73 o 
   5   5   2        1.84        1.89      0.80 o 
   6   5   2        1.13        0.22      0.80 o 
  -6   6   2        0.13        0.00      0.58 o 
  -5   6   2        1.81        1.38      0.66 o 
  -4   6   2       36.22       31.00      1.68 o 
  -3   6   2        0.00        0.22      0.51 o 
  -2   6   2       30.89       25.45      1.39 o 
  -1   6   2        6.74        7.72      0.87 o 
   0   6   2        2.91        2.70      0.41 o 
   1   6   2        5.66        6.12      0.80 o 
   2   6   2        0.00        0.73      0.51 o 
   3   6   2        6.71        7.57      0.95 o 
   4   6   2       22.00       24.56      1.60 o 
   5   6   2       29.70       30.18      1.82 o 
  -5   7   2        0.06       -0.15      0.80 o 
  -4   7   2        4.73        5.39      0.87 o 
  -3   7   2        0.77        1.16      0.58 o 
  -2   7   2       15.07       12.97      1.24 o 
  -1   7   2        0.17        0.66      0.58 o 
   0   7   2        2.98        3.16      0.73 o 
   1   7   2        2.76        1.97      0.80 o 
   2   7   2        0.59       -0.07      0.73 o 
   3   7   2        0.21        0.58      0.73 o 
   4   7   2       11.52       11.94      1.38 o 
  -2   8   2        8.67       11.94      1.17 o 
  -1   8   2        2.18        3.57      0.87 o 
   0   8   2        0.00        0.71      0.84 o 
   1   8   2        4.48        4.30      0.87 o 
  -2  -9   3        0.05       -0.15      0.80 o 
  -1  -9   3       18.47       16.68      1.53 o 
   0  -9   3        8.74       10.38      0.80 o 
   1  -9   3        3.46        4.29      0.87 o 
   2  -9   3        0.79        1.02      0.66 o 
   3  -9   3        8.61        9.32      1.09 o 
  -4  -8   3        1.47        1.53      0.66 o 
  -3  -8   3        0.10        0.95      0.51 o 
  -2  -8   3        4.01        4.15      0.73 o 
  -1  -8   3        0.99        0.22      0.66 o 
   0  -8   3       29.05       28.18      1.75 o 
   1  -8   3        0.19        1.38      0.58 o 
   2  -8   3        1.03        0.66      0.66 o 
   3  -8   3       25.80       27.70      1.60 o 
   4  -8   3        0.10        0.15      0.66 o 
   5  -8   3        0.92        1.82      0.73 o 
  -5  -7   3       17.04       19.96      1.38 o 
  -4  -7   3        0.08        0.29      0.51 o 
  -3  -7   3        8.48        8.37      0.95 o 
  -2  -7   3        1.88        2.69      0.66 o 
  -1  -7   3       53.40       48.35      1.90 o 
   0  -7   3        8.42        7.77      0.59 o 
   1  -7   3       67.38       65.72      2.12 o 
   2  -7   3        2.34        3.57      0.80 o 
   3  -7   3      149.03      152.92      3.38 o 
   4  -7   3       34.73       34.57      1.75 o 
   5  -7   3        2.03        1.67      0.80 o 
   6  -7   3        0.10        0.36      0.66 o 
  -6  -6   3        2.44        3.57      0.80 o 
  -5  -6   3        0.02       -0.66      0.66 o 
  -4  -6   3        0.03        0.15      0.44 o 
  -3  -6   3        1.18        0.80      0.51 o 
  -2  -6   3       12.58       15.59      1.02 o 
  -1  -6   3       37.06       36.42      1.46 o 
   0  -6   3      133.11      128.03      1.84 o 
   1  -6   3        4.59        4.15      0.66 o 
   2  -6   3       13.77       14.21      1.09 o 
   3  -6   3      445.46      463.28      5.25 o 
   4  -6   3       40.22       39.62      1.68 o 
   5  -6   3       28.02       28.07      1.60 o 
   6  -6   3        4.40        3.86      0.95 o 
   7  -6   3        1.38        2.11      0.66 o 
  -7  -5   3        0.74       -0.07      0.73 o 
  -6  -5   3        0.17        1.02      0.44 o 
  -5  -5   3        3.14        3.35      0.66 o 
  -4  -5   3        3.95        5.17      0.66 o 
  -3  -5   3       13.80       14.13      0.95 o 
  -2  -5   3        0.35        1.16      0.36 o 
  -1  -5   3      120.34      107.80      2.21 o 
   0  -5   3       67.09       71.72      1.24 o 
   1  -5   3       10.20       11.22      0.80 o 
   2  -5   3        1.06        0.95      0.44 o 
   3  -5   3        0.15        0.87      0.36 o 
   4  -5   3        2.72        2.91      0.66 o 
   5  -5   3       15.91       16.39      1.17 o 
   6  -5   3        1.14        0.58      0.58 o 
   7  -5   3        0.90        0.73      0.66 o 
  -8  -4   3       29.85       30.47      2.04 o 
  -7  -4   3        0.21       -0.80      0.80 o 
  -6  -4   3        2.00        1.97      0.66 o 
  -5  -4   3        8.82       10.49      0.80 o 
  -4  -4   3        1.44        0.73      0.51 o 
  -3  -4   3        4.52        4.59      0.51 o 
  -2  -4   3       12.12       12.75      0.73 o 
  -1  -4   3      427.72      490.77      4.10 o 
   0  -4   3      649.95      672.96      3.40 o 
   1  -4   3      389.60      442.99      3.86 o 
   2  -4   3       10.10       11.07      0.66 o 
   3  -4   3       91.80       87.38      1.91 o 
   4  -4   3        7.09        7.86      0.73 o 
   5  -4   3        0.25        0.36      0.51 o 
   6  -4   3       11.56       12.31      1.02 o 
   7  -4   3        3.52        4.08      0.80 o 
   8  -4   3        0.00       -0.29      0.73 o 
  -8  -3   3        2.96        2.98      0.80 o 
  -7  -3   3        0.12        0.87      0.58 o 
  -6  -3   3        9.55        8.30      0.95 o 
  -5  -3   3        0.05       -0.44      0.44 o 
  -4  -3   3       29.48       28.75      1.17 o 
  -3  -3   3        8.48        9.32      0.66 o 
  -2  -3   3        0.97        0.58      0.29 o 
  -1  -3   3      367.26      381.15      3.19 o 
   0  -3   3      568.59      628.57     14.50 o 
   1  -3   3       54.88       58.70      1.25 o 
   2  -3   3       91.60       87.64      1.62 o 
   3  -3   3        4.86        6.77      0.58 o 
   4  -3   3        0.53        0.22      0.36 o 
   5  -3   3        0.09        0.15      0.44 o 
   6  -3   3       17.62       16.90      1.09 o 
   7  -3   3       14.61       12.09      1.17 o 
   8  -3   3        0.60       -0.29      0.66 o 
  -8  -2   3        0.32       -0.80      0.80 o 
  -7  -2   3        0.68       -0.07      0.58 o 
  -6  -2   3        0.55        0.87      0.51 o 
  -5  -2   3        0.73        0.87      0.44 o 
  -4  -2   3       10.28       10.42      0.66 o 
  -3  -2   3       27.49       25.04      0.88 o 
  -2  -2   3        0.00       -0.22      0.22 o 
  -1  -2   3      187.99      205.05      2.09 o 
   0  -2   3       53.67       57.65      1.54 o 
   1  -2   3       76.64       71.39      1.25 o 
   2  -2   3      366.22      348.08      3.04 o 
   3  -2   3       71.20       67.32      1.47 o 
   4  -2   3        6.37        5.32      0.58 o 
   5  -2   3        2.62        3.49      0.58 o 
   6  -2   3       18.25       15.08      1.02 o 
   7  -2   3        3.89        2.48      0.73 o 
   8  -2   3        2.43        2.47      0.66 o 
  -8  -1   3        0.09       -0.73      0.73 o 
  -7  -1   3        0.02        0.15      0.51 o 
  -6  -1   3        2.16        2.04      0.51 o 
  -5  -1   3      111.03      109.10      2.35 o 
  -4  -1   3       22.92       24.73      1.09 o 
  -3  -1   3      100.33      105.53      1.84 o 
  -2  -1   3      122.09      121.24      1.70 o 
  -1  -1   3        1.64        3.06      0.29 o 
   0  -1   3      160.86      159.90      2.77 o 
   1  -1   3       14.46       11.89      0.51 o 
   2  -1   3       28.81       23.67      0.80 o 
   3  -1   3      262.22      242.64      2.77 o 
   4  -1   3      115.65       97.96      1.99 o 
   5  -1   3       36.73       33.21      1.31 o 
   6  -1   3        0.44        0.15      0.58 o 
   7  -1   3        0.33        1.38      0.66 o 
   8  -1   3        1.85        0.73      0.66 o 
  -8   0   3        0.81        1.09      0.58 o 
  -7   0   3        2.95        3.49      0.73 o 
  -6   0   3        8.11        8.08      0.80 o 
  -5   0   3       61.01       57.99      1.76 o 
  -4   0   3       92.58       86.03      1.84 o 
  -3   0   3      861.33      907.41      5.48 o 
  -2   0   3        0.55        0.36      0.29 o 
  -1   0   3       10.52        7.73      0.44 o 
   0   0   3       18.52       17.19      0.41 o 
   1   0   3        5.89        6.41      0.44 o 
   2   0   3      153.77      150.46      2.00 o 
   3   0   3       48.06       46.74      1.24 o 
   4   0   3      400.15      385.38      3.92 o 
   5   0   3        0.00       -0.29      0.51 o 
   6   0   3      231.00      204.77      3.62 o 
   7   0   3        0.55       -0.29      0.66 o 
   8   0   3        2.38        1.82      0.87 o 
  -8   1   3        2.40        1.97      0.87 o 
  -7   1   3        8.49        8.74      0.95 o 
  -6   1   3       46.41       47.38      1.75 o 
  -5   1   3        0.01       -0.36      0.36 o 
  -4   1   3        0.37        0.29      0.36 o 
  -3   1   3       18.05       13.78      0.73 o 
  -2   1   3       59.77       61.42      1.32 o 
  -1   1   3      121.39      109.74      1.63 o 
   0   1   3       68.89       62.98      1.47 o 
   1   1   3       85.38       75.27      1.40 o 
   2   1   3        9.53        9.47      0.58 o 
   3   1   3      243.27      244.67      2.90 o 
   4   1   3       28.99       27.65      1.24 o 
   5   1   3       69.74       66.42      1.90 o 
   6   1   3      117.76      124.52      2.93 o 
   7   1   3        0.01        0.15      0.73 o 
   8   1   3        2.64        3.13      0.95 o 
  -8   2   3       21.88       23.68      1.82 o 
  -7   2   3       76.69       86.05      2.70 o 
  -6   2   3       19.42       17.34      1.24 o 
  -5   2   3       22.23       25.95      1.24 o 
  -4   2   3       78.08       78.00      1.90 o 
  -3   2   3      147.16      139.92      2.43 o 
  -2   2   3        0.57        0.58      0.29 o 
  -1   2   3       24.74       24.52      0.88 o 
   0   2   3        1.10        0.77      0.25 o 
   1   2   3        9.00       10.20      0.66 o 
   2   2   3        2.16        2.18      0.44 o 
   3   2   3        3.52        2.91      0.58 o 
   4   2   3        2.17        1.89      0.51 o 
   5   2   3       20.70       23.03      1.31 o 
   6   2   3        2.37        1.67      0.73 o 
   7   2   3        0.16       -0.66      0.73 o 
   8   2   3        0.03        0.36      0.66 o 
  -8   3   3        3.48        1.24      0.95 o 
  -7   3   3       12.81       14.28      1.38 o 
  -6   3   3      100.34      106.91      3.00 o 
  -5   3   3       55.14       56.61      1.97 o 
  -4   3   3        3.72        4.30      0.58 o 
  -3   3   3       29.69       26.19      1.17 o 
  -2   3   3       16.74       16.91      0.87 o 
  -1   3   3       21.56       23.41      1.02 o 
   0   3   3        0.00        0.00      0.21 o 
   1   3   3      155.88      165.60      2.58 o 
   2   3   3       22.16       20.05      1.02 o 
   3   3   3      327.94      352.99      4.10 o 
   4   3   3        6.28        6.77      0.80 o 
   5   3   3        0.71        0.22      0.66 o 
   6   3   3        2.07        2.04      0.73 o 
   7   3   3        0.19        1.16      0.66 o 
  -7   4   3        5.94        8.15      1.02 o 
  -6   4   3        1.68        1.82      0.73 o 
  -5   4   3        5.68        6.26      0.80 o 
  -4   4   3       19.98       23.39      1.31 o 
  -3   4   3       12.31       12.38      0.95 o 
  -2   4   3        1.83        1.31      0.44 o 
  -1   4   3       10.70       11.00      0.80 o 
   0   4   3        2.22        1.45      0.33 o 
   1   4   3        1.97        2.91      0.51 o 
   2   4   3        1.63        2.26      0.44 o 
   3   4   3       33.33       34.29      1.53 o 
   4   4   3        6.72        6.04      0.80 o 
   5   4   3        2.30        2.91      0.80 o 
   6   4   3        0.05       -0.51      0.66 o 
  -6   5   3        3.02        3.13      0.87 o 
  -5   5   3        0.01       -0.07      0.51 o 
  -4   5   3       22.56       22.01      1.31 o 
  -3   5   3        1.06        1.31      0.44 o 
  -2   5   3        1.48        0.66      0.44 o 
  -1   5   3        5.25        5.02      0.66 o 
   0   5   3        7.77        7.95      0.98 o 
   1   5   3        3.84        4.30      0.66 o 
   2   5   3        0.18        0.58      0.44 o 
   3   5   3        0.56        0.15      0.51 o 
   4   5   3        0.03       -0.58      0.58 o 
   5   5   3        0.26        0.29      0.73 o 
   6   5   3        0.10        0.22      0.80 o 
  -5   6   3        0.83        0.87      0.66 o 
  -4   6   3        0.29        0.44      0.58 o 
  -3   6   3        2.59        4.08      0.73 o 
  -2   6   3       37.58       35.01      1.68 o 
  -1   6   3        0.15        0.51      0.51 o 
   0   6   3       14.79       13.97      0.77 o 
   1   6   3        3.10        2.91      0.73 o 
   2   6   3        0.16        0.36      0.58 o 
   3   6   3        0.32        0.07      0.66 o 
   4   6   3        0.36        0.07      0.58 o 
  -4   7   3        1.52        0.66      0.87 o 
  -3   7   3        0.05        0.51      0.58 o 
  -2   7   3        9.87       10.70      1.17 o 
  -1   7   3        1.19        1.02      0.80 o 
   0   7   3       11.79        9.89      0.87 o 
   1   7   3        0.00        0.95      0.58 o 
   2   7   3        2.08        2.40      0.87 o 
   3   7   3        0.96        2.33      0.66 o 
  -2  -9   4        0.42       -0.15      0.58 o 
  -1  -9   4        7.46        7.14      1.16 o 
   0  -9   4        0.07        0.82      0.38 o 
   1  -9   4       20.80       22.51      1.60 o 
   2  -9   4        5.34        6.26      1.02 o 
   3  -9   4        1.65        2.40      0.87 o 
  -4  -8   4        0.02        0.51      0.66 o 
  -3  -8   4        1.63        1.02      0.73 o 
  -2  -8   4        1.81        2.69      0.73 o 
  -1  -8   4        0.07        0.15      0.58 o 
   0  -8   4        5.30        3.78      0.54 o 
   1  -8   4        0.11       -0.44      0.58 o 
   2  -8   4       28.28       28.36      1.60 o 
   3  -8   4        0.05       -0.73      0.73 o 
   4  -8   4        0.01        0.80      0.58 o 
   5  -8   4       10.68       12.09      1.31 o 
  -5  -7   4        7.67        6.63      1.16 o 
  -4  -7   4        8.03        7.06      0.87 o 
  -3  -7   4       36.75       33.84      1.60 o 
  -2  -7   4        0.03        0.73      0.44 o 
  -1  -7   4       11.55       11.73      1.02 o 
   0  -7   4        7.39        7.45      0.59 o 
   1  -7   4       60.02       59.26      2.05 o 
   2  -7   4       16.40       17.78      1.17 o 
   3  -7   4       47.60       47.66      1.90 o 
   4  -7   4        3.86        4.95      0.95 o 
   5  -7   4       31.72       35.80      1.97 o 
   6  -7   4        8.09        5.10      1.16 o 
  -6  -6   4        2.87        2.18      0.87 o 
  -5  -6   4        6.10        6.33      0.87 o 
  -4  -6   4        7.38        7.65      0.87 o 
  -3  -6   4        0.01       -0.44      0.44 o 
  -2  -6   4        1.07        1.46      0.44 o 
  -1  -6   4        1.07        0.36      0.44 o 
   0  -6   4       13.81       15.07      0.95 o 
   1  -6   4       10.55       13.26      0.95 o 
   2  -6   4       80.74       80.74      2.20 o 
   3  -6   4       11.69       12.02      1.02 o 
   4  -6   4        1.90        3.28      0.73 o 
   5  -6   4      164.66      181.74      3.82 o 
   6  -6   4       12.31       11.29      1.24 o 
   7  -6   4        6.62        7.21      1.16 o 
  -7  -5   4        7.18        8.08      1.16 o 
  -6  -5   4       16.29       16.83      1.38 o 
  -5  -5   4        0.24       -0.07      0.58 o 
  -4  -5   4        0.86        0.95      0.44 o 
  -3  -5   4       16.06       17.34      1.02 o 
  -2  -5   4       18.89       18.22      1.02 o 
  -1  -5   4       30.92       28.68      1.17 o 
   0  -5   4        1.08        0.28      0.28 o 
   1  -5   4      105.25       95.96      2.13 o 
   2  -5   4       75.34       73.95      1.90 o 
   3  -5   4        1.28        0.87      0.51 o 
   4  -5   4        5.40        6.77      0.73 o 
   5  -5   4       12.48       10.42      1.02 o 
   6  -5   4        0.00       -0.36      0.66 o 
   7  -5   4        4.67        5.46      1.02 o 
  -7  -4   4       17.21       17.63      1.46 o 
  -6  -4   4       97.02      100.65      2.85 o 
  -5  -4   4        0.09        0.51      0.44 o 
  -4  -4   4        2.26        3.42      0.58 o 
  -3  -4   4       21.73       19.90      1.02 o 
  -2  -4   4       11.06       12.68      0.73 o 
  -1  -4   4        9.92       10.64      0.73 o 
   0  -4   4        9.74       11.66      0.49 o 
   1  -4   4      213.35      233.84      2.97 o 
   2  -4   4      285.72      284.15      3.43 o 
   3  -4   4       94.09       98.06      2.13 o 
   4  -4   4        1.37        1.75      0.44 o 
   5  -4   4       15.39       12.82      1.02 o 
   6  -4   4        0.24        0.29      0.58 o 
   7  -4   4        0.01        0.29      0.51 o 
   8  -4   4        1.37        1.82      0.66 o 
  -8  -3   4        0.62        0.87      0.87 o 
  -7  -3   4       29.56       31.13      1.82 o 
  -6  -3   4       17.22       17.05      1.24 o 
  -5  -3   4        1.73        1.16      0.51 o 
  -4  -3   4       16.46       17.20      0.95 o 
  -3  -3   4        0.19       -0.29      0.29 o 
  -2  -3   4      141.77      139.93      2.21 o 
  -1  -3   4       31.66       30.82      1.02 o 
   0  -3   4        0.94        0.98      0.21 o 
   1  -3   4      214.14      210.23      2.61 o 
   2  -3   4      322.94      311.95      3.38 o 
   3  -3   4       75.89       76.57      1.76 o 
   4  -3   4        9.49       10.85      0.73 o 
   5  -3   4        0.41       -0.44      0.44 o 
   6  -3   4        0.04        0.15      0.44 o 
   7  -3   4        0.01        0.29      0.51 o 
   8  -3   4        3.01        3.79      0.87 o 
  -8  -2   4        0.34        0.73      0.66 o 
  -7  -2   4        1.02        2.26      0.58 o 
  -6  -2   4        0.04       -0.44      0.44 o 
  -5  -2   4        5.60        6.63      0.66 o 
  -4  -2   4        0.04        0.22      0.29 o 
  -3  -2   4       31.88       28.47      1.02 o 
  -2  -2   4       24.79       28.68      0.95 o 
  -1  -2   4       57.58       52.55      1.17 o 
   0  -2   4        5.71        6.52      0.31 o 
   1  -2   4       39.98       43.66      1.10 o 
   2  -2   4        1.02        0.73      0.22 o 
   3  -2   4        3.67        3.86      0.44 o 
   4  -2   4       54.57       49.35      1.54 o 
   5  -2   4        5.76        6.41      0.66 o 
   6  -2   4        1.46        1.46      0.58 o 
   7  -2   4        0.00        0.29      0.51 o 
   8  -2   4        0.37        0.00      0.80 o 
  -8  -1   4        0.64        0.36      0.73 o 
  -7  -1   4        2.51        2.62      0.66 o 
  -6  -1   4        0.74        1.31      0.36 o 
  -5  -1   4        3.64        4.59      0.51 o 
  -4  -1   4        8.08        8.16      0.66 o 
  -3  -1   4      177.94      180.58      2.59 o 
  -2  -1   4       22.96       29.48      0.95 o 
  -1  -1   4       51.04       62.18      1.25 o 
   0  -1   4       50.72       50.80      0.80 o 
   1  -1   4        1.05        0.80      0.22 o 
   2  -1   4       10.48        9.18      0.58 o 
   3  -1   4        0.40        0.29      0.29 o 
   4  -1   4        1.87        1.97      0.36 o 
   5  -1   4       40.70       37.96      1.46 o 
   6  -1   4       15.54       11.88      1.02 o 
   7  -1   4        7.82        8.74      0.95 o 
   8  -1   4        0.00       -0.44      0.58 o 
  -8   0   4        0.19        0.80      0.66 o 
  -7   0   4        1.75        1.53      0.73 o 
  -6   0   4       13.90       12.53      1.02 o 
  -5   0   4       14.87       13.48      0.95 o 
  -4   0   4        8.54        8.81      0.66 o 
  -3   0   4      265.18      278.89      3.21 o 
  -2   0   4      212.57      193.26      2.53 o 
  -1   0   4     1299.62     1245.27     25.41 o 
   0   0   4       12.89       12.36      0.41 o 
   1   0   4        6.92        6.63      0.51 o 
   2   0   4        3.21        2.40      0.36 o 
   3   0   4        2.83        3.06      0.44 o 
   4   0   4       17.25       16.76      0.87 o 
   5   0   4       29.59       26.77      1.31 o 
   6   0   4       77.38       69.04      2.19 o 
   7   0   4        0.99        0.36      0.73 o 
   8   0   4       24.64       19.82      1.60 o 
  -8   1   4        0.57       -0.22      0.73 o 
  -7   1   4        0.16        0.22      0.66 o 
  -6   1   4        1.41        1.09      0.58 o 
  -5   1   4        1.06        1.67      0.51 o 
  -4   1   4      121.86      117.94      2.43 o 
  -3   1   4        5.98        6.63      0.66 o 
  -2   1   4        0.00        0.00      0.22 o 
  -1   1   4        2.85        2.40      0.36 o 
   0   1   4       19.11       17.84      0.57 o 
   1   1   4       49.59       43.24      1.24 o 
   2   1   4        3.71        4.08      0.44 o 
   3   1   4       13.54       13.70      0.87 o 
   4   1   4        0.09       -0.15      0.36 o 
   5   1   4       10.45       10.71      0.87 o 
   6   1   4       15.00       15.30      1.24 o 
   7   1   4       13.55       11.95      1.24 o 
   8   1   4       19.17       19.67      1.68 o 
  -8   2   4        1.84        1.89      0.80 o 
  -7   2   4        1.00        1.67      0.80 o 
  -6   2   4       87.05       89.78      2.71 o 
  -5   2   4      205.01      216.69      3.62 o 
  -4   2   4       24.74       23.11      1.31 o 
  -3   2   4        6.92        7.72      0.73 o 
  -2   2   4      102.26       92.16      1.98 o 
  -1   2   4      213.21      209.28      2.75 o 
   0   2   4        0.73        0.88      0.23 o 
   1   2   4       11.50       13.48      0.80 o 
   2   2   4        2.94        3.28      0.44 o 
   3   2   4        1.21        1.89      0.51 o 
   4   2   4        6.53        5.32      0.73 o 
   5   2   4        0.08        0.15      0.58 o 
   6   2   4        0.49        0.66      0.66 o 
   7   2   4        6.28        5.53      1.16 o 
  -7   3   4        2.95        3.64      0.87 o 
  -6   3   4       22.59       21.79      1.60 o 
  -5   3   4       71.57       78.88      2.49 o 
  -4   3   4      181.28      196.79      3.39 o 
  -3   3   4       60.50       56.66      1.83 o 
  -2   3   4        8.93        7.87      0.73 o 
  -1   3   4       13.56       12.53      0.87 o 
   0   3   4        5.39        5.14      0.41 o 
   1   3   4       21.01       21.14      1.09 o 
   2   3   4        0.15        0.51      0.36 o 
   3   3   4       49.57       47.33      1.75 o 
   4   3   4        3.44        2.26      0.80 o 
   5   3   4       39.66       40.42      1.90 o 
   6   3   4        0.22        1.02      0.66 o 
   7   3   4        0.14        0.36      0.80 o 
  -7   4   4        2.21        0.87      0.80 o 
  -6   4   4        4.65        6.12      0.87 o 
  -5   4   4       14.00       15.95      1.24 o 
  -4   4   4        4.57        2.55      0.80 o 
  -3   4   4       11.15       11.58      0.95 o 
  -2   4   4       15.77       15.74      1.02 o 
  -1   4   4       17.26       13.85      1.09 o 
   0   4   4        1.14        1.62      0.33 o 
   1   4   4        1.87        1.46      0.58 o 
   2   4   4        0.46       -0.15      0.51 o 
   3   4   4        4.14        3.93      0.80 o 
   4   4   4        2.85        2.47      0.73 o 
   5   4   4       13.61       12.67      1.38 o 
   6   4   4        1.17        1.53      0.73 o 
  -6   5   4        1.22        2.84      0.87 o 
  -5   5   4        9.62        9.10      1.17 o 
  -4   5   4        5.27        3.79      0.95 o 
  -3   5   4        0.38        0.66      0.58 o 
  -2   5   4       28.65       28.95      1.46 o 
  -1   5   4        0.92        0.15      0.58 o 
   0   5   4        0.53        0.15      0.36 o 
   1   5   4        5.19        5.17      0.80 o 
   2   5   4        2.34        3.57      0.66 o 
   3   5   4        1.55        1.89      0.58 o 
   4   5   4        0.06       -0.44      0.66 o 
   5   5   4        0.14       -0.73      0.73 o 
  -5   6   4        0.02        0.29      0.66 o 
  -4   6   4        0.63        2.04      0.66 o 
  -3   6   4        0.05       -0.36      0.51 o 
  -2   6   4        2.89        1.60      0.58 o 
  -1   6   4        1.32        0.73      0.66 o 
   0   6   4       20.88       18.76      0.93 o 
   1   6   4        1.68        0.95      0.73 o 
   2   6   4        3.78        3.28      0.87 o 
   3   6   4        0.28       -0.51      0.73 o 
  -2   7   4        1.64        1.89      0.66 o 
  -1   7   4        0.45        0.73      0.66 o 
   0   7   4        8.77        7.94      0.80 o 
   1   7   4        0.72        1.67      0.73 o 
  -2  -9   5        1.03       -0.15      0.58 o 
  -1  -9   5        0.81        1.02      0.58 o 
   0  -9   5        0.17        0.73      0.44 o 
   1  -9   5        8.08       10.27      1.09 o 
   2  -9   5        0.00       -0.44      0.73 o 
   3  -9   5       10.16       13.54      1.38 o 
  -4  -8   5        6.05        4.88      1.09 o 
  -3  -8   5        3.12        1.67      0.73 o 
  -2  -8   5        0.00       -0.58      0.58 o 
  -1  -8   5        0.20        1.09      0.44 o 
   0  -8   5        0.97       -0.25      0.46 o 
   1  -8   5        0.33        0.95      0.58 o 
   2  -8   5        2.15        1.60      0.66 o 
   3  -8   5        0.80        0.36      0.58 o 
   4  -8   5       11.94       12.02      1.31 o 
  -5  -7   5        0.11       -0.73      0.73 o 
  -4  -7   5       11.26       12.82      1.31 o 
  -3  -7   5       19.40       15.16      1.31 o 
  -2  -7   5       14.32       11.73      1.09 o 
  -1  -7   5       46.08       37.81      1.68 o 
   0  -7   5        0.01       -0.24      0.55 o 
   1  -7   5        9.88        9.25      0.95 o 
   2  -7   5        8.06        7.28      0.95 o 
   3  -7   5       25.32       27.77      1.53 o 
   4  -7   5       13.96       14.79      1.24 o 
   5  -7   5       19.52       22.22      1.60 o 
   6  -7   5        2.47        1.46      0.95 o 
  -6  -6   5        0.75        1.16      0.80 o 
  -5  -6   5       19.29       19.96      1.38 o 
  -4  -6   5        5.73        5.46      0.87 o 
  -3  -6   5       19.84       18.00      1.24 o 
  -2  -6   5        9.00        6.34      0.80 o 
  -1  -6   5        2.14        2.11      0.51 o 
   0  -6   5        4.58        4.50      0.44 o 
   1  -6   5        0.87        0.66      0.44 o 
   2  -6   5        3.25        3.93      0.66 o 
   3  -6   5        0.50        0.73      0.51 o 
   4  -6   5       13.85       15.37      1.24 o 
   5  -6   5       11.64       13.91      1.24 o 
   6  -6   5        0.13        0.87      0.73 o 
  -7  -5   5        4.92        4.95      1.02 o 
  -6  -5   5       24.63       28.86      1.75 o 
  -5  -5   5       31.44       32.96      1.68 o 
  -4  -5   5       14.90       14.79      1.09 o 
  -3  -5   5        4.95        5.75      0.73 o 
  -2  -5   5        2.13        1.46      0.44 o 
  -1  -5   5       31.78       35.90      1.31 o 
   0  -5   5       21.67       20.84      0.75 o 
   1  -5   5       22.86       19.69      1.02 o 
   2  -5   5        2.60        2.69      0.51 o 
   3  -5   5       19.04       18.58      1.09 o 
   4  -5   5       34.37       32.68      1.53 o 
   5  -5   5        0.69        0.00      0.66 o 
   6  -5   5        3.19        1.75      0.87 o 
   7  -5   5        8.63        8.16      1.17 o 
  -7  -4   5        1.89        0.00      0.80 o 
  -6  -4   5       86.13       85.65      2.71 o 
  -5  -4   5       35.57       34.50      1.75 o 
  -4  -4   5      184.71      181.55      3.32 o 
  -3  -4   5        6.73        5.53      0.73 o 
  -2  -4   5        1.33        1.09      0.36 o 
  -1  -4   5       14.05       13.26      0.80 o 
   0  -4   5       30.72       32.38      0.85 o 
   1  -4   5        2.38        2.26      0.44 o 
   2  -4   5       12.02       12.60      0.87 o 
   3  -4   5       41.32       41.03      1.53 o 
   4  -4   5       42.22       41.02      1.61 o 
   5  -4   5       11.94       10.05      0.95 o 
   6  -4   5        0.68        0.29      0.66 o 
   7  -4   5        0.76        0.44      0.66 o 
  -8  -3   5        5.08        4.51      1.02 o 
  -7  -3   5        1.64        2.33      0.73 o 
  -6  -3   5        3.01        3.13      0.73 o 
  -5  -3   5      106.87      106.28      2.64 o 
  -4  -3   5       40.79       37.30      1.46 o 
  -3  -3   5        5.89        6.12      0.58 o 
  -2  -3   5       26.20       24.95      1.02 o 
  -1  -3   5        5.86        5.32      0.51 o 
   0  -3   5      127.85      124.60      1.51 o 
   1  -3   5       21.67       18.16      0.88 o 
   2  -3   5        7.03        6.70      0.58 o 
   3  -3   5       26.23       23.78      1.09 o 
   4  -3   5      107.19      102.70      2.42 o 
   5  -3   5       16.59       13.63      1.09 o 
   6  -3   5        0.56        0.87      0.51 o 
   7  -3   5        0.23       -0.36      0.66 o 
   8  -3   5        0.01        0.29      0.66 o 
  -8  -2   5        2.48        2.33      0.87 o 
  -7  -2   5        3.27        3.28      0.87 o 
  -6  -2   5        9.34        9.10      0.95 o 
  -5  -2   5        0.11       -0.44      0.44 o 
  -4  -2   5        2.08        2.11      0.51 o 
  -3  -2   5       22.45       23.04      1.02 o 
  -2  -2   5        0.53       -0.15      0.29 o 
  -1  -2   5       44.75       43.28      1.24 o 
   0  -2   5       41.57       43.97      0.88 o 
   1  -2   5       29.84       29.13      1.09 o 
   2  -2   5        1.27        1.60      0.29 o 
   3  -2   5        3.45        3.64      0.51 o 
   4  -2   5        5.78        4.81      0.66 o 
   5  -2   5        0.21        0.73      0.44 o 
   6  -2   5        2.67        1.53      0.73 o 
   7  -2   5        0.39       -0.29      0.51 o 
   8  -2   5        0.12       -0.73      0.73 o 
  -8  -1   5        2.54        1.24      0.87 o 
  -7  -1   5       26.95       29.45      1.68 o 
  -6  -1   5        0.93        0.95      0.66 o 
  -5  -1   5       10.59        9.54      0.80 o 
  -4  -1   5        0.06       -0.36      0.36 o 
  -3  -1   5       34.88       37.89      1.31 o 
  -2  -1   5        8.27        9.61      0.66 o 
  -1  -1   5      111.22      115.77      1.99 o 
   0  -1   5       10.27       13.15      0.52 o 
   1  -1   5        2.29        2.77      0.44 o 
   2  -1   5        2.54        2.69      0.44 o 
   3  -1   5        0.08        0.73      0.22 o 
   4  -1   5        0.02       -0.07      0.36 o 
   5  -1   5        0.63        0.58      0.51 o 
   6  -1   5        1.10        1.38      0.51 o 
   7  -1   5        4.77        2.77      0.87 o 
   8  -1   5        2.12        1.38      0.80 o 
  -8   0   5        1.48        1.82      0.80 o 
  -7   0   5        9.41        8.01      1.02 o 
  -6   0   5        2.00        0.58      0.80 o 
  -5   0   5        0.60        0.44      0.44 o 
  -4   0   5       58.64       53.15      1.68 o 
  -3   0   5       20.08       17.79      0.95 o 
  -2   0   5        4.18        5.32      0.51 o 
  -1   0   5      320.50      331.12      3.45 o 
   0   0   5       91.24       87.61      1.65 o 
   1   0   5      400.18      413.89      3.93 o 
   2   0   5       15.43       15.82      0.87 o 
   3   0   5        0.88        0.87      0.44 o 
   4   0   5        0.21        0.29      0.36 o 
   5   0   5        1.43        1.31      0.44 o 
   6   0   5        1.34        1.16      0.58 o 
   7   0   5        7.85        7.57      1.09 o 
  -8   1   5        0.65       -0.07      0.73 o 
  -7   1   5        0.20       -0.58      0.66 o 
  -6   1   5        1.53        1.24      0.58 o 
  -5   1   5        0.05       -0.51      0.51 o 
  -4   1   5        2.46        2.77      0.58 o 
  -3   1   5       10.30       10.93      0.87 o 
  -2   1   5      143.62      141.29      2.50 o 
  -1   1   5       22.89       25.82      1.09 o 
   0   1   5        0.15        0.00      0.21 o 
   1   1   5        5.74        5.24      0.51 o 
   2   1   5        0.14        0.00      0.29 o 
   3   1   5       10.13       11.00      0.87 o 
   4   1   5        1.41        1.16      0.51 o 
   5   1   5        1.11        0.66      0.58 o 
   6   1   5        0.01        0.80      0.51 o 
   7   1   5        0.12        0.44      0.80 o 
  -7   2   5        3.15        4.51      0.80 o 
  -6   2   5        6.74        7.06      0.87 o 
  -5   2   5        1.13        1.09      0.66 o 
  -4   2   5      179.15      187.91      3.31 o 
  -3   2   5      259.27      245.35      3.63 o 
  -2   2   5       16.76       17.71      1.09 o 
  -1   2   5        3.20        2.18      0.58 o 
   0   2   5       53.93       45.69      1.09 o 
   1   2   5       81.41       81.30      2.05 o 
   2   2   5        0.60        1.02      0.44 o 
   3   2   5        2.27        2.18      0.51 o 
   4   2   5        0.39        0.73      0.51 o 
   5   2   5        0.65        0.87      0.66 o 
   6   2   5        2.25        1.97      0.80 o 
   7   2   5        0.00        0.00      0.73 o 
  -7   3   5        2.21        2.11      0.95 o 
  -6   3   5        0.12       -0.73      0.73 o 
  -5   3   5        3.91        4.15      0.87 o 
  -4   3   5       86.60       93.30      2.56 o 
  -3   3   5      165.83      172.33      3.24 o 
  -2   3   5      183.53      187.23      3.32 o 
  -1   3   5       27.44       26.33      1.39 o 
   0   3   5        2.73        2.35      0.38 o 
   1   3   5        1.19        0.44      0.51 o 
   2   3   5        0.24        0.36      0.44 o 
   3   3   5        8.28       10.12      1.02 o 
   4   3   5        0.85        0.58      0.66 o 
   5   3   5       13.90       13.40      1.17 o 
   6   3   5        0.65        1.60      0.66 o 
  -6   4   5        0.14        0.73      0.58 o 
  -5   4   5        5.16        6.04      0.95 o 
  -4   4   5        5.64        7.35      0.95 o 
  -3   4   5       10.81       11.94      1.02 o 
  -2   4   5        6.39        6.48      0.87 o 
  -1   4   5        6.94        8.45      0.87 o 
   0   4   5        8.59        8.76      0.64 o 
   1   4   5       10.51       10.71      0.95 o 
   2   4   5        0.07        0.36      0.51 o 
   3   4   5        0.04        0.22      0.58 o 
   4   4   5        0.64        0.73      0.66 o 
   5   4   5        2.46        2.91      0.80 o 
  -5   5   5        0.64        0.80      0.80 o 
  -4   5   5        0.02       -0.29      0.66 o 
  -3   5   5       18.93       18.36      1.38 o 
  -2   5   5        5.87        6.19      1.02 o 
  -1   5   5        1.18        1.02      0.80 o 
   0   5   5       15.36       15.75      1.09 o 
   1   5   5        0.23        0.07      0.66 o 
   2   5   5        0.26        0.73      0.58 o 
   3   5   5        1.70        0.66      0.80 o 
   4   5   5        0.27       -0.15      0.66 o 
  -3   6   5        0.39       -0.44      0.66 o 
  -2   6   5        0.72        1.09      0.66 o 
  -1   6   5        0.39        0.15      0.66 o 
   0   6   5        3.76        2.80      0.59 o 
   1   6   5        0.26        0.07      0.73 o 
   2   6   5        7.47        6.84      1.16 o 
  -1  -9   6        2.38        2.47      0.80 o 
   0  -9   6        1.46        0.11      0.51 o 
   1  -9   6        0.68       -0.07      0.66 o 
   2  -9   6        0.00        1.38      0.58 o 
  -3  -8   6        0.01        0.15      0.58 o 
  -2  -8   6        5.91        4.73      0.87 o 
  -1  -8   6        2.14        2.26      0.58 o 
   0  -8   6        0.07        0.12      0.33 o 
   1  -8   6        0.11        0.36      0.58 o 
   2  -8   6        0.23        1.24      0.44 o 
   3  -8   6        0.35        0.58      0.66 o 
   4  -8   6        0.45        0.95      0.66 o 
  -5  -7   6        0.32        0.66      0.58 o 
  -4  -7   6        0.14        0.58      0.51 o 
  -3  -7   6        0.09        0.36      0.51 o 
  -2  -7   6       32.09       34.05      1.68 o 
  -1  -7   6       21.82       18.88      1.24 o 
   0  -7   6       13.78       13.81      0.80 o 
   1  -7   6       30.08       28.36      1.53 o 
   2  -7   6        0.00        0.58      0.44 o 
   3  -7   6        5.79        4.88      0.87 o 
   4  -7   6        3.48        4.29      0.80 o 
   5  -7   6        5.15        6.92      1.02 o 
  -6  -6   6        2.73        3.57      1.02 o 
  -5  -6   6        0.89        0.73      0.58 o 
  -4  -6   6        7.65        5.53      1.02 o 
  -3  -6   6       26.73       24.71      1.39 o 
  -2  -6   6        3.05        3.35      0.66 o 
  -1  -6   6       30.35       28.95      1.39 o 
   0  -6   6        9.16        6.70      0.57 o 
   1  -6   6        5.60        4.22      0.73 o 
   2  -6   6        4.85        5.10      0.66 o 
   3  -6   6        0.91        1.31      0.51 o 
   4  -6   6        0.08        0.80      0.51 o 
   5  -6   6        0.03       -0.66      0.66 o 
   6  -6   6        0.18        0.58      0.73 o 
  -6  -5   6        0.00       -0.73      0.73 o 
  -5  -5   6       15.48       17.05      1.24 o 
  -4  -5   6       35.54       38.51      1.75 o 
  -3  -5   6       66.13       67.84      2.12 o 
  -2  -5   6        7.79        8.08      0.80 o 
  -1  -5   6        5.76        6.26      0.66 o 
   0  -5   6        2.40        1.60      0.33 o 
   1  -5   6       20.05       19.32      1.17 o 
   2  -5   6        4.06        4.44      0.66 o 
   3  -5   6        6.67        5.97      0.73 o 
   4  -5   6        1.09        1.67      0.58 o 
   5  -5   6        0.73        1.09      0.66 o 
   6  -5   6        6.22        7.79      1.02 o 
   7  -5   6        0.60        0.66      0.80 o 
  -7  -4   6        0.09       -0.87      0.87 o 
  -6  -4   6        1.60        0.87      0.80 o 
  -5  -4   6       12.40       10.12      1.09 o 
  -4  -4   6      280.51      283.98      4.22 o 
  -3  -4   6       38.32       38.39      1.68 o 
  -2  -4   6      198.35      195.65      3.25 o 
  -1  -4   6       13.64       16.32      0.95 o 
   0  -4   6        0.07        0.04      0.21 o 
   1  -4   6        0.63        0.58      0.36 o 
   2  -4   6       19.47       17.13      1.02 o 
   3  -4   6        0.61        0.15      0.44 o 
   4  -4   6        4.26        3.49      0.66 o 
   5  -4   6        9.31        7.65      0.95 o 
   6  -4   6        2.47        3.35      0.80 o 
   7  -4   6        1.20        1.67      0.80 o 
  -7  -3   6        2.53        2.98      0.87 o 
  -6  -3   6       18.00       16.90      1.24 o 
  -5  -3   6        5.13        4.51      0.80 o 
  -4  -3   6       20.90       19.39      1.24 o 
  -3  -3   6      213.02      201.59      3.33 o 
  -2  -3   6       37.82       29.20      1.31 o 
  -1  -3   6        3.79        3.13      0.51 o 
   0  -3   6       17.89       17.46      1.06 o 
   1  -3   6        6.22        6.19      0.58 o 
   2  -3   6       18.57       18.44      0.95 o 
   3  -3   6        4.17        4.37      0.51 o 
   4  -3   6        7.46        7.94      0.80 o 
   5  -3   6        2.71        2.33      0.66 o 
   6  -3   6       24.38       21.28      1.46 o 
   7  -3   6        1.98        0.95      0.73 o 
  -7  -2   6        3.21        3.71      0.66 o 
  -6  -2   6       11.73       11.22      1.09 o 
  -5  -2   6        1.50        1.75      0.66 o 
  -4  -2   6       53.87       51.65      1.75 o 
  -3  -2   6        1.50        1.24      0.44 o 
  -2  -2   6        6.49        7.14      0.66 o 
  -1  -2   6       18.14       17.28      0.95 o 
   0  -2   6        1.09        1.22      0.36 o 
   1  -2   6        7.93        8.38      0.66 o 
   2  -2   6       18.67       17.20      0.95 o 
   3  -2   6        4.12        4.51      0.58 o 
   4  -2   6        0.98        0.07      0.51 o 
   5  -2   6        1.73        0.73      0.44 o 
   6  -2   6        5.28        3.86      0.80 o 
   7  -2   6        0.29        0.22      0.73 o 
  -7  -1   6       15.72       13.33      1.24 o 
  -6  -1   6        7.57        6.41      1.02 o 
  -5  -1   6       52.69       45.06      1.83 o 
  -4  -1   6        0.01        0.07      0.36 o 
  -3  -1   6       12.57       10.27      0.80 o 
  -2  -1   6        9.82        9.25      0.73 o 
  -1  -1   6       65.64       67.26      1.76 o 
   0  -1   6        0.17        0.04      0.40 o 
   1  -1   6       48.14       45.97      1.46 o 
   2  -1   6        8.34        9.18      0.80 o 
   3  -1   6        0.25        0.29      0.44 o 
   4  -1   6        0.82        0.95      0.51 o 
   5  -1   6        0.09       -0.22      0.44 o 
   6  -1   6        0.01        0.51      0.51 o 
   7  -1   6        0.67       -0.15      0.73 o 
  -7   0   6        0.79        0.44      0.66 o 
  -6   0   6        7.76        9.25      0.87 o 
  -5   0   6       36.47       34.07      1.68 o 
  -4   0   6        5.35        3.49      0.66 o 
  -3   0   6        0.06        0.15      0.36 o 
  -2   0   6       60.38       54.99      1.68 o 
  -1   0   6        3.08        2.04      0.44 o 
   0   0   6        0.32        0.44      0.26 o 
   1   0   6      138.12      141.67      2.65 o 
   2   0   6       20.86       20.27      1.09 o 
   3   0   6       56.79       59.63      1.90 o 
   4   0   6        2.88        2.84      0.58 o 
   5   0   6        0.01        0.22      0.51 o 
   6   0   6        0.36       -0.29      0.51 o 
   7   0   6        0.78       -0.36      0.80 o 
  -7   1   6        0.04       -0.51      0.66 o 
  -6   1   6        1.44        1.97      0.58 o 
  -5   1   6        0.10        0.87      0.44 o 
  -4   1   6        3.51        2.55      0.58 o 
  -3   1   6        1.82        1.38      0.58 o 
  -2   1   6       26.62       27.06      1.31 o 
  -1   1   6       23.43       26.61      1.24 o 
   0   1   6       63.11       61.78      1.61 o 
   1   1   6       13.73       11.80      0.95 o 
   2   1   6        0.20        0.15      0.51 o 
   3   1   6        6.57        7.35      0.80 o 
   4   1   6        0.05       -0.07      0.51 o 
   5   1   6        1.30        1.82      0.58 o 
   6   1   6        0.68        0.73      0.73 o 
  -7   2   6        0.06       -0.22      0.58 o 
  -6   2   6        0.05       -0.58      0.58 o 
  -5   2   6        9.25       12.45      1.09 o 
  -4   2   6       18.85       18.95      1.31 o 
  -3   2   6        2.48        1.31      0.73 o 
  -2   2   6      136.68      130.98      2.94 o 
  -1   2   6      160.14      154.41      3.09 o 
   0   2   6        3.51        3.64      0.46 o 
   1   2   6        2.79        2.48      0.58 o 
   2   2   6       16.69       16.98      1.09 o 
   3   2   6       11.52       16.75      1.17 o 
   4   2   6        0.03       -0.51      0.58 o 
   5   2   6        0.51        0.36      0.58 o 
   6   2   6        0.01       -0.51      0.87 o 
  -6   3   6        1.77        2.55      0.80 o 
  -5   3   6        6.99        7.06      1.09 o 
  -4   3   6        0.18        0.22      0.58 o 
  -3   3   6        1.74        1.09      0.66 o 
  -2   3   6      141.44      152.88      3.16 o 
  -1   3   6      162.94      160.25      3.38 o 
   0   3   6      105.51      103.25      2.71 o 
   1   3   6        7.82        7.57      0.95 o 
   2   3   6        0.15        1.16      0.58 o 
   3   3   6        0.06        0.80      0.51 o 
   4   3   6        0.01       -0.07      0.66 o 
   5   3   6        2.14        2.98      0.73 o 
  -5   4   6        0.08        0.44      0.66 o 
  -4   4   6        0.28       -0.07      0.66 o 
  -3   4   6        4.12        2.84      0.87 o 
  -2   4   6        0.12        0.36      0.66 o 
  -1   4   6        3.09        2.77      0.80 o 
   0   4   6        6.47        4.75      0.76 o 
   1   4   6        2.61        2.26      0.80 o 
   2   4   6        2.71        2.11      0.66 o 
   3   4   6        2.62        1.82      0.87 o 
   4   4   6        0.01        0.29      0.58 o 
  -4   5   6       17.85       19.45      1.82 o 
  -3   5   6        0.09       -0.22      0.66 o 
  -2   5   6        1.26        1.24      0.80 o 
  -1   5   6       13.64       13.26      1.24 o 
   0   5   6        3.85        3.35      0.64 o 
   1   5   6        0.87        1.38      0.66 o 
   2   5   6        4.76        4.95      1.02 o 
   3   5   6        0.07       -0.80      0.80 o 
  -3  -8   7        0.84        0.29      0.87 o 
  -2  -8   7        1.81        1.75      0.73 o 
  -1  -8   7        0.10        0.07      0.58 o 
   0  -8   7        2.59        2.63      0.51 o 
   1  -8   7        1.57        1.31      0.66 o 
   2  -8   7        0.26        0.95      0.58 o 
   3  -8   7        0.29        0.00      0.66 o 
  -4  -7   7        0.27        0.36      0.66 o 
  -3  -7   7        1.36        0.29      0.73 o 
  -2  -7   7        2.00        2.77      0.66 o 
  -1  -7   7        0.17        0.07      0.58 o 
   0  -7   7       32.24       34.27      1.21 o 
   1  -7   7       15.10       14.57      1.17 o 
   2  -7   7        5.43        6.12      0.87 o 
   3  -7   7       10.26       12.38      1.17 o 
   4  -7   7        0.00        0.00      0.58 o 
   5  -7   7        1.97        2.47      0.73 o 
  -5  -6   7        0.02       -0.66      0.73 o 
  -4  -6   7        4.49        5.90      0.95 o 
  -3  -6   7        7.87        7.43      0.95 o 
  -2  -6   7       17.57       17.92      1.17 o 
  -1  -6   7       19.30       18.80      1.24 o 
   0  -6   7        0.06        0.51      0.36 o 
   1  -6   7       20.15       19.82      1.31 o 
   2  -6   7        7.54        7.14      0.87 o 
   3  -6   7        4.89        5.68      0.80 o 
   4  -6   7        1.11        1.38      0.66 o 
   5  -6   7        0.77        0.22      0.66 o 
  -6  -5   7        0.24        0.87      0.66 o 
  -5  -5   7        4.20        3.86      0.80 o 
  -4  -5   7        0.42        0.22      0.58 o 
  -3  -5   7       18.29       18.58      1.24 o 
  -2  -5   7       19.98       22.30      1.31 o 
  -1  -5   7       63.37       61.91      2.05 o 
   0  -5   7        3.52        3.20      0.46 o 
   1  -5   7        2.88        4.37      0.58 o 
   2  -5   7        0.43        0.07      0.51 o 
   3  -5   7        3.62        3.49      0.73 o 
   4  -5   7        0.27        0.00      0.51 o 
   5  -5   7        0.81       -0.15      0.66 o 
   6  -5   7        0.20        0.80      0.66 o 
  -6  -4   7        1.50        0.36      0.73 o 
  -5  -4   7        0.48        0.73      0.58 o 
  -4  -4   7        1.35        0.80      0.51 o 
  -3  -4   7       37.06       32.98      1.61 o 
  -2  -4   7      441.03      453.49      5.10 o 
  -1  -4   7       18.23       19.89      1.24 o 
   0  -4   7      110.70      111.04      1.82 o 
   1  -4   7        4.71        4.37      0.66 o 
   2  -4   7        0.09        0.07      0.44 o 
   3  -4   7        0.27        0.95      0.44 o 
   4  -4   7        4.81        4.37      0.80 o 
   5  -4   7        0.61        1.53      0.51 o 
   6  -4   7        0.83        1.16      0.58 o 
  -7  -3   7        1.03        0.80      0.73 o 
  -6  -3   7        0.07       -0.73      0.73 o 
  -5  -3   7       11.05        9.47      1.02 o 
  -4  -3   7       35.33       36.84      1.60 o 
  -3  -3   7        1.18        0.95      0.58 o 
  -2  -3   7       71.09       69.93      2.05 o 
  -1  -3   7      174.94      173.98      3.10 o 
   0  -3   7       30.00       29.81      0.90 o 
   1  -3   7        0.86        0.58      0.36 o 
   2  -3   7        5.31        5.46      0.66 o 
   3  -3   7        0.76        1.31      0.44 o 
   4  -3   7        0.33        0.58      0.51 o 
   5  -3   7        0.17        0.07      0.58 o 
   6  -3   7        3.58        3.93      0.87 o 
  -7  -2   7        1.66        0.66      0.80 o 
  -6  -2   7        0.87        2.18      0.73 o 
  -5  -2   7        5.94        4.37      0.80 o 
  -4  -2   7       32.62       27.20      1.53 o 
  -3  -2   7        0.03       -0.07      0.44 o 
  -2  -2   7       83.55       82.37      2.20 o 
  -1  -2   7        5.50        6.04      0.66 o 
   0  -2   7        4.01        5.03      0.91 o 
   1  -2   7        3.38        3.28      0.66 o 
   2  -2   7        0.40        0.66      0.36 o 
   3  -2   7        0.22        0.73      0.44 o 
   4  -2   7        2.23        3.57      0.66 o 
   5  -2   7        0.27        0.44      0.51 o 
   6  -2   7        0.80       -0.36      0.73 o 
  -7  -1   7        3.12        4.44      0.80 o 
  -6  -1   7        0.31        0.73      0.66 o 
  -5  -1   7       43.89       33.49      1.75 o 
  -4  -1   7        8.11        7.28      0.87 o 
  -3  -1   7       39.78       32.77      1.53 o 
  -2  -1   7        5.29        3.64      0.58 o 
  -1  -1   7        5.30        4.15      0.58 o 
   0  -1   7       12.85       14.03      0.80 o 
   1  -1   7       34.32       36.19      1.46 o 
   2  -1   7        0.58        0.73      0.44 o 
   3  -1   7       11.46       11.14      0.95 o 
   4  -1   7        5.66        6.19      0.73 o 
   5  -1   7        0.16       -0.58      0.58 o 
   6  -1   7        0.38        2.11      0.51 o 
  -7   0   7        0.00       -0.22      0.66 o 
  -6   0   7        0.32        1.60      0.51 o 
  -5   0   7        1.05        0.29      0.51 o 
  -4   0   7       17.79       14.50      1.09 o 
  -3   0   7       58.42       57.14      1.97 o 
  -2   0   7        3.88        2.69      0.58 o 
  -1   0   7        0.04        0.36      0.44 o 
   0   0   7       14.67       14.90      0.72 o 
   1   0   7        0.31        0.66      0.44 o 
   2   0   7        0.04        0.95      0.44 o 
   3   0   7       31.38       29.68      1.46 o 
   4   0   7        8.49        7.79      0.95 o 
   5   0   7        6.46        5.97      0.95 o 
   6   0   7        0.71        1.02      0.66 o 
  -6   1   7        0.33        0.07      0.80 o 
  -5   1   7        0.02       -0.58      0.58 o 
  -4   1   7        0.37        0.07      0.51 o 
  -3   1   7        3.92        5.24      0.73 o 
  -2   1   7        6.17        5.53      0.73 o 
  -1   1   7        4.41        4.37      0.73 o 
   0   1   7       28.67       31.03      1.03 o 
   1   1   7        8.67       10.20      0.95 o 
   2   1   7       12.59       13.33      1.02 o 
   3   1   7        6.27        7.14      0.87 o 
   4   1   7        0.36        0.15      0.51 o 
   5   1   7        2.14        1.89      0.73 o 
   6   1   7        0.05       -0.73      0.73 o 
  -6   2   7        1.07        1.97      0.58 o 
  -5   2   7        0.97        3.35      0.66 o 
  -4   2   7        0.61        0.29      0.51 o 
  -3   2   7        8.53        9.18      0.95 o 
  -2   2   7       30.78       35.07      1.60 o 
  -1   2   7        5.64        6.99      0.87 o 
   0   2   7       36.22       34.89      1.21 o 
   1   2   7       58.65       57.85      2.12 o 
   2   2   7        0.07       -0.51      0.66 o 
   3   2   7        1.23        2.55      0.66 o 
   4   2   7        4.14        4.15      0.87 o 
   5   2   7        0.63        0.36      0.80 o 
  -5   3   7        2.74        2.33      0.87 o 
  -4   3   7        1.25        1.09      0.73 o 
  -3   3   7       10.80       11.65      1.02 o 
  -2   3   7        0.06        0.07      0.58 o 
  -1   3   7        0.47        1.38      0.73 o 
   0   3   7       96.67       99.21      2.67 o 
   1   3   7       75.87       78.44      2.70 o 
   2   3   7       30.00       31.35      1.82 o 
   3   3   7        2.30        2.04      0.73 o 
   4   3   7        0.01        1.09      0.66 o 
  -4   4   7        0.26        0.22      0.66 o 
  -3   4   7        0.21        1.38      0.58 o 
  -2   4   7        1.66        1.46      0.73 o 
  -1   4   7        0.84        1.16      0.66 o 
   0   4   7        3.33        4.18      0.59 o 
   1   4   7        0.27       -0.51      0.73 o 
   2   4   7        4.19        4.08      0.95 o 
   3   4   7        1.08        1.02      0.73 o 
  -2  -8   8        1.46        1.67      0.73 o 
  -1  -8   8        1.90        2.11      0.80 o 
   0  -8   8        1.76        0.80      0.62 o 
   1  -8   8        0.19        0.58      0.58 o 
   2  -8   8        0.75        0.44      0.80 o 
  -3  -7   8        2.27        4.44      0.87 o 
  -2  -7   8        1.63        2.47      0.66 o 
  -1  -7   8        0.79        0.15      0.66 o 
   0  -7   8        4.57        4.11      0.59 o 
   1  -7   8        0.16        0.73      0.58 o 
   2  -7   8       13.96       16.68      1.24 o 
   3  -7   8        7.16        7.14      1.09 o 
   4  -7   8        0.76       -0.15      0.73 o 
  -4  -6   8        4.36        4.51      0.87 o 
  -3  -6   8        0.18        0.73      0.66 o 
  -2  -6   8        2.41        4.08      0.73 o 
  -1  -6   8       13.91       13.26      1.17 o 
   0  -6   8       13.23       14.28      1.02 o 
   1  -6   8        8.25        7.86      0.95 o 
   2  -6   8        0.45        0.58      0.58 o 
   3  -6   8        7.03        6.19      0.95 o 
   4  -6   8        2.41        3.13      0.80 o 
   5  -6   8        2.24        2.33      0.87 o 
  -5  -5   8        4.11        3.86      0.87 o 
  -4  -5   8        0.26       -0.58      0.58 o 
  -3  -5   8        9.30       10.49      1.02 o 
  -2  -5   8        0.33        1.09      0.51 o 
  -1  -5   8        5.46        5.82      0.87 o 
   0  -5   8        4.66        4.00      0.59 o 
   1  -5   8       30.99       32.16      1.60 o 
   2  -5   8        1.54        1.16      0.66 o 
   3  -5   8        0.70       -0.58      0.66 o 
   4  -5   8        0.04        0.29      0.44 o 
   5  -5   8        0.09        0.80      0.51 o 
  -6  -4   8        0.46        0.15      0.73 o 
  -5  -4   8        0.75        1.53      0.58 o 
  -4  -4   8        5.48        4.66      0.87 o 
  -3  -4   8        1.56        2.40      0.58 o 
  -2  -4   8        0.53        0.36      0.51 o 
  -1  -4   8       46.43       45.55      1.82 o 
   0  -4   8      289.21      313.72      3.09 o 
   1  -4   8        3.46        2.26      0.73 o 
   2  -4   8       35.34       39.90      1.75 o 
   3  -4   8        0.71        0.58      0.51 o 
   4  -4   8        0.01       -0.66      0.66 o 
   5  -4   8        0.28        0.00      0.58 o 
   6  -4   8        0.76       -0.07      0.80 o 
  -6  -3   8        1.64        2.55      0.87 o 
  -5  -3   8        4.52        5.53      0.87 o 
  -4  -3   8        0.02        0.73      0.51 o 
  -3  -3   8       24.63       26.24      1.46 o 
  -2  -3   8       28.55       31.79      1.53 o 
  -1  -3   8        3.83        5.24      0.80 o 
   0  -3   8       78.85       77.50      1.63 o 
   1  -3   8       65.10       64.40      2.05 o 
   2  -3   8       16.88       14.35      1.17 o 
   3  -3   8        0.56       -0.58      0.58 o 
   4  -3   8        1.12        1.16      0.66 o 
   5  -3   8        0.00        0.07      0.51 o 
   6  -3   8        0.06       -0.66      0.66 o 
  -6  -2   8        0.32        1.24      0.58 o 
  -5  -2   8        1.28        0.15      0.66 o 
  -4  -2   8        3.86        4.51      0.80 o 
  -3  -2   8        5.24        4.66      0.73 o 
  -2  -2   8       40.99       38.60      1.68 o 
  -1  -2   8        0.02       -0.22      0.51 o 
   0  -2   8       34.36       35.18      1.13 o 
   1  -2   8        4.56        5.02      0.73 o 
   2  -2   8        1.59        2.18      0.58 o 
   3  -2   8        1.19        1.75      0.58 o 
   4  -2   8        0.01       -0.36      0.51 o 
   5  -2   8        0.00       -0.07      0.73 o 
   6  -2   8        0.07       -0.07      0.66 o 
  -6  -1   8        1.17        1.53      0.66 o 
  -5  -1   8        7.12        6.41      0.87 o 
  -4  -1   8        0.03        0.66      0.51 o 
  -3  -1   8       74.32       60.98      2.19 o 
  -2  -1   8        2.11        2.11      0.66 o 
  -1  -1   8       11.59        9.61      0.95 o 
   0  -1   8        8.71        7.83      0.59 o 
   1  -1   8        1.39        2.26      0.51 o 
   2  -1   8        4.34        6.48      0.80 o 
   3  -1   8        9.23       11.43      1.02 o 
   4  -1   8        0.31        0.29      0.58 o 
   5  -1   8        1.66        2.40      0.73 o 
  -6   0   8        0.00       -0.36      0.58 o 
  -5   0   8        0.42        0.80      0.51 o 
  -4   0   8        1.15        1.24      0.66 o 
  -3   0   8        2.34        1.67      0.58 o 
  -2   0   8       18.94       15.96      1.17 o 
  -1   0   8       29.27       28.58      1.53 o 
   0   0   8        0.61        0.15      0.51 o 
   1   0   8        0.05        1.02      0.44 o 
   2   0   8        0.66        0.15      0.58 o 
   3   0   8        0.44        0.51      0.66 o 
   4   0   8        0.01        0.44      0.51 o 
   5   0   8        5.35        5.90      1.09 o 
  -5   1   8        2.61        3.79      0.87 o 
  -4   1   8        0.01        0.44      0.58 o 
  -3   1   8        0.68        0.29      0.58 o 
  -2   1   8        0.15       -0.22      0.58 o 
  -1   1   8        5.88        5.75      0.95 o 
   0   1   8        4.59        4.75      0.76 o 
   1   1   8        2.68        3.35      0.73 o 
   2   1   8        8.99        8.16      1.02 o 
   3   1   8        1.23        0.66      0.73 o 
   4   1   8        1.31        0.58      0.80 o 
   5   1   8        2.07        2.62      0.87 o 
  -5   2   8        0.66        2.11      0.58 o 
  -4   2   8        2.12        0.80      0.80 o 
  -3   2   8        1.32        1.09      0.73 o 
  -2   2   8        0.68       -0.29      0.66 o 
  -1   2   8        1.65        2.26      0.58 o 
   0   2   8       24.91       27.82      1.49 o 
   1   2   8        6.35        6.19      1.02 o 
   2   2   8        4.61        5.17      0.95 o 
   3   2   8       15.03       16.61      1.46 o 
   4   2   8        0.01       -0.15      0.73 o 
  -3   3   8        1.76        2.33      0.87 o 
  -2   3   8        0.24        0.22      0.66 o 
  -1   3   8        5.72        5.02      0.87 o 
   0   3   8        1.42        0.95      0.66 o 
   1   3   8        0.28        0.36      0.73 o 
   2   3   8       34.03       35.58      2.11 o 
  -2  -7   9       11.10       14.86      1.38 o 
  -1  -7   9        1.49        1.97      0.80 o 
   0  -7   9        1.50        2.09      0.54 o 
   1  -7   9        0.02       -0.51      0.51 o 
   2  -7   9        3.31        1.24      0.95 o 
  -3  -6   9        3.14        2.26      0.95 o 
  -2  -6   9        7.97        7.94      1.09 o 
  -1  -6   9        0.31        0.80      0.58 o 
   0  -6   9        0.36        1.04      0.44 o 
   1  -6   9        7.25        7.72      1.09 o 
   2  -6   9        3.81        4.15      0.80 o 
   3  -6   9        1.88        0.58      0.73 o 
   4  -6   9        0.56       -0.73      0.73 o 
  -4  -5   9        0.09        0.15      0.66 o 
  -3  -5   9        6.04        8.01      0.95 o 
  -2  -5   9        0.01       -0.66      0.66 o 
  -1  -5   9       11.17       12.67      1.17 o 
   0  -5   9        0.14        0.04      0.41 o 
   1  -5   9        0.04       -0.44      0.58 o 
   2  -5   9        0.93        0.51      0.66 o 
   3  -5   9        9.20       10.92      1.09 o 
   4  -5   9        0.45        0.15      0.73 o 
  -5  -4   9        0.45        0.80      0.73 o 
  -4  -4   9        0.08       -0.51      0.58 o 
  -3  -4   9        0.00        0.15      0.58 o 
  -2  -4   9        6.89        7.50      0.87 o 
  -1  -4   9        3.93        3.13      0.73 o 
   0  -4   9        0.78        0.97      0.44 o 
   1  -4   9       23.62       25.07      1.53 o 
   2  -4   9       98.46      108.11      3.07 o 
   3  -4   9        0.13       -0.80      0.80 o 
   4  -4   9        7.67        7.06      1.16 o 
   5  -4   9        0.09       -0.80      0.80 o 
  -5  -3   9        0.10       -0.15      0.66 o 
  -4  -3   9        3.35        5.61      0.87 o 
  -3  -3   9        5.34        4.81      0.95 o 
  -2  -3   9        0.60        0.22      0.58 o 
  -1  -3   9       21.31       23.32      1.31 o 
   0  -3   9        8.76       10.19      0.73 o 
   1  -3   9       12.47       14.64      1.24 o 
   2  -3   9       39.41       43.77      2.12 o 
   3  -3   9       16.68       20.18      1.46 o 
   4  -3   9        5.63        5.97      0.95 o 
   5  -3   9        0.16        0.87      0.58 o 
  -5  -2   9        0.14       -0.36      0.73 o 
  -4  -2   9        0.06        1.38      0.58 o 
  -3  -2   9        0.22       -0.58      0.58 o 
  -2  -2   9        2.78        4.44      0.80 o 
  -1  -2   9        1.11        0.36      0.66 o 
   0  -2   9       20.74       23.68      1.03 o 
   1  -2   9        0.76        0.73      0.66 o 
   2  -2   9        5.35        6.04      0.87 o 
   3  -2   9        1.96        2.55      0.80 o 
   4  -2   9        0.62        0.87      0.66 o 
   5  -2   9        0.52       -0.51      0.73 o 
  -5  -1   9        0.47        0.22      0.80 o 
  -4  -1   9        1.65        2.62      0.73 o 
  -3  -1   9        6.48        5.53      0.95 o 
  -2  -1   9        0.51        1.24      0.58 o 
  -1  -1   9       64.36       60.93      2.34 o 
   0  -1   9        0.00        0.44      0.41 o 
   1  -1   9        1.77        1.67      0.58 o 
   2  -1   9        3.30        3.35      0.80 o 
   3  -1   9        0.40        0.58      0.58 o 
   4  -1   9        0.90        1.67      0.66 o 
  -5   0   9        0.69        0.80      0.80 o 
  -4   0   9        0.04        0.15      0.73 o 
  -3   0   9        1.59        0.58      0.73 o 
  -2   0   9        0.12        0.87      0.51 o 
  -1   0   9        5.70        6.19      0.87 o 
   0   0   9        9.11        8.37      0.72 o 
   1   0   9        6.24        5.31      0.95 o 
   2   0   9        0.00        0.29      0.58 o 
   3   0   9        0.05        0.87      0.66 o 
   4   0   9        0.02        0.44      0.58 o 
  -4   1   9        0.09        1.09      0.66 o 
  -3   1   9        1.02        2.04      0.80 o 
  -2   1   9        0.17        0.66      0.58 o 
  -1   1   9        1.01        0.15      0.66 o 
   0   1   9        0.42        0.10      0.49 o 
   1   1   9        2.19        4.00      0.73 o 
   2   1   9        1.14       -0.22      0.73 o 
   3   1   9        0.86        0.36      0.80 o 
  -3   2   9        0.87        1.31      0.80 o 
  -2   2   9        0.76        1.75      0.66 o 
  -1   2   9        0.40        0.00      0.73 o 
   0   2   9        0.28        0.27      0.44 o 
   1   2   9        0.02       -0.15      0.80 o 
   2   2   9       10.34       13.18      1.31 o 
  -2  -6  10        0.28        1.02      0.66 o 
  -1  -6  10        4.54        5.46      1.02 o 
   0  -6  10        6.26        8.36      0.87 o 
   1  -6  10        0.16        0.22      0.73 o 
   2  -6  10        0.01       -0.58      0.58 o 
  -3  -5  10        0.25       -0.22      0.51 o 
  -2  -5  10        0.07        0.22      0.58 o 
  -1  -5  10        2.73        3.49      0.87 o 
   0  -5  10        0.42        0.87      0.55 o 
   1  -5  10        6.53        6.33      1.02 o 
   2  -5  10        0.74        1.38      0.58 o 
   3  -5  10        0.28       -0.15      0.80 o 
  -3  -4  10        0.06        1.09      0.58 o 
  -2  -4  10        0.01       -0.58      0.58 o 
  -1  -4  10        0.50        0.00      0.66 o 
   0  -4  10        2.55        2.41      0.54 o 
   1  -4  10        4.89        5.10      0.95 o 
   2  -4  10        1.14        1.02      0.80 o 
   3  -4  10        5.28        5.02      1.16 o 
  -4  -3  10        4.80        5.39      1.09 o 
  -3  -3  10        0.50        0.44      0.66 o 
  -2  -3  10        2.46        3.79      0.87 o 
  -1  -3  10        1.77        2.77      0.66 o 
   0  -3  10        1.48        2.38      0.46 o 
   1  -3  10        6.41        7.79      1.09 o 
   2  -3  10        1.67        2.26      0.80 o 
   3  -3  10        8.24       10.12      1.24 o 
  -4  -2  10        0.25        0.73      0.51 o 
  -3  -2  10        0.40       -0.58      0.58 o 
  -2  -2  10        0.00        0.15      0.66 o 
  -1  -2  10        0.01       -0.58      0.58 o 
   0  -2  10        0.08       -0.18      0.38 o 
   1  -2  10        0.00        1.09      0.58 o 
   2  -2  10        4.88        6.12      1.02 o 
   3  -2  10        1.42        1.89      0.73 o 
  -3  -1  10        1.24        1.97      0.80 o 
  -2  -1  10        1.10        0.66      0.66 o 
  -1  -1  10        2.60        1.82      0.87 o 
   0  -1  10        0.82        1.19      0.45 o 
   1  -1  10       25.89       29.74      1.89 o 
   2  -1  10        0.10       -0.51      0.73 o 
   3  -1  10        0.26        0.00      0.73 o 
  -3   0  10        0.65        0.29      0.80 o 
  -2   0  10        0.06       -0.22      0.66 o 
  -1   0  10        1.37        1.38      0.73 o 
   0   0  10        0.58        0.27      0.91 o 
   1   0  10        5.32        6.19      1.02 o 
   2   0  10        1.89        2.62      0.80 o 
  -1   1  10        0.09        0.15      0.58 o 
   0   1  10        0.07       -0.62      0.91 o 
  -1  -4  11        0.00       -0.07      0.66 o 
   0  -4  11        0.01       -0.18      0.45 o 
  -1  -3  11        0.58        0.00      0.80 o 
   0  -3  11        0.87        0.51      0.76 o 
   1  -3  11        0.15       -0.73      0.73 o 
   0  -2  11        0.00       -0.13      0.51 o 
                                                 
